# Supplementary material for: Disease Severity and Immune Activity Relate to Distinct Interkingdom Gut Microbiome States in Ethnically Distinct Ulcerative Colitis Patients
Source: mBio. 2016 Aug 16;7(4):e01072-16. doi: 10.1128/mBio.01072-16 (PMC4992973; doi:10.1128/mBio.01072-16)
Supplement: Table S1 — Microbial OTUs differentially enriched among UC patients and healthy participants. (a) Bacterial OTUs that differ significantly between UC patients and healthy controls (MiSeq, P value, <0.05; q value, <0.3). (b) Bacterial OTUs that differ significantly between UC patients and healthy controls (PhyloChip, Student’s t test, P value, <0.05; q value, <0.3). (c) Fungal OTUs that differ significantly between UC patients and healthy controls (P value, <0.05; q value, <0.3). [file mbo004162947st1.xlsx]

## Sheet: Table S1a-MiSeq UCvsHealthy
Table S1a: Significantly differential Bacterial OTUs between UC patients and Healthy controls (MiSeq, p-value<0.05, q-value<0.3)
Kingdom	Phylum	Class	Order	Family	Genus	Species	OTU	Selected Model	p-value for selected model	q_value	Control_mean	Patient_mean	Control_minus_Patient_mean	Significant Group
Bacteria	Firmicutes	Clostridia	Clostridiales	Lachnospiraceae	unassigned	unassigned	3943186	NB	8.03e-10	7.69e-07	517.154	2.96667	514.187	Control
Bacteria	Bacteroidetes	Bacteroidia	Bacteroidales	Prevotellaceae	Prevotella	unassigned	4397200	ZINB	7.22e-20	1.48e-16	379.385	0.0666667	379.318	Control
Bacteria	Firmicutes	Clostridia	Clostridiales	Veillonellaceae	Dialister	unassigned	4326870	ZINB	4.41e-79	6.33e-75	143.846	0.333333	143.513	Control
Bacteria	Firmicutes	Clostridia	Clostridiales	Lachnospiraceae	unassigned	unassigned	4368484	NB	0.000311008	0.0479931	94.6154	0.0666667	94.5487	Control
Bacteria	Bacteroidetes	Bacteroidia	Bacteroidales	Prevotellaceae	Prevotella	copri	180825	NB	0.00324611	0.289549	55.7692	0.0666667	55.7026	Control
Bacteria	Firmicutes	Clostridia	Clostridiales	Lachnospiraceae	unassigned	unassigned	187945	NB	1.86e-08	1.34e-05	53.9231	0.333333	53.5897	Control
Bacteria	Firmicutes	Clostridia	Clostridiales	unassigned	unassigned	unassigned	193969	NB	2.62e-08	1.71e-05	49.8462	0.133333	49.7128	Control
Bacteria	Bacteroidetes	Bacteroidia	Bacteroidales	Prevotellaceae	Prevotella	unassigned	299882	ZINB	5.41e-09	4.32e-06	47.4615	0.0333333	47.4282	Control
Bacteria	Bacteroidetes	Bacteroidia	Bacteroidales	[Barnesiellaceae]	unassigned	unassigned	4323124	NB	0.00012304	0.025985	41.2308	0.166667	41.0641	Control
Bacteria	Bacteroidetes	Bacteroidia	Bacteroidales	Prevotellaceae	Prevotella	copri	New.CleanUp.ReferenceOTU47735	ZINB	1.26e-08	9.52e-06	40.3846	0.0333333	40.3513	Control
Bacteria	Proteobacteria	Deltaproteobacteria	Desulfovibrionales	Desulfovibrionaceae	Bilophila	unassigned	354574	NB	0.000243118	0.0415937	40.2308	0.3	39.9308	Control
Bacteria	Bacteroidetes	Bacteroidia	Bacteroidales	Bacteroidaceae	Bacteroides	ovatus	1906635	NB	0.000413685	0.0588211	40.5385	0.666667	39.8718	Control
Bacteria	Firmicutes	Clostridia	Clostridiales	Lachnospiraceae	unassigned	unassigned	183457	NB	9.1e-06	0.00272261	37.1538	0.333333	36.8205	Control
Bacteria	Firmicutes	Clostridia	Clostridiales	unassigned	unassigned	unassigned	194597	ZINB	5.14e-53	3.69e-49	37.6923	2.1	35.5923	Control
Bacteria	Bacteroidetes	Bacteroidia	Bacteroidales	Prevotellaceae	Prevotella	copri	312969	ZINB	0.000725183	0.0921624	28.1538	0.366667	27.7872	Control
Bacteria	Bacteroidetes	Bacteroidia	Bacteroidales	Bacteroidaceae	Bacteroides	unassigned	New.CleanUp.ReferenceOTU33034	NB	0.00141709	0.160242	27.9231	1.73333	26.1897	Control
Bacteria	Firmicutes	Clostridia	Clostridiales	Lachnospiraceae	Blautia	unassigned	148279	NB	0.000459315	0.0622285	25.3846	1.9	23.4846	Control
Bacteria	Bacteroidetes	Bacteroidia	Bacteroidales	Prevotellaceae	Prevotella	stercorea	520657	ZINB	1.08e-26	3.88e-23	26.2308	3.4	22.8308	Control
Bacteria	Proteobacteria	Alphaproteobacteria	RF32	unassigned	unassigned	unassigned	4299126	NB	0.0031029	0.281609	18.2308	0.0333333	18.1974	Control
Bacteria	Firmicutes	Clostridia	Clostridiales	Lachnospiraceae	Coprococcus	unassigned	174912	ZINB	1.12e-06	0.000434711	16.0769	0.0333333	16.0436	Control
Bacteria	Bacteroidetes	Bacteroidia	Bacteroidales	Bacteroidaceae	Bacteroides	unassigned	271214	ZINB	2.53e-06	0.000908333	13	0.0333333	12.9667	Control
Bacteria	Firmicutes	Clostridia	Clostridiales	Lachnospiraceae	unassigned	unassigned	4341056	ZINB	3.32e-06	0.0011088	12.0769	0.0333333	12.0436	Control
Bacteria	Firmicutes	Clostridia	Clostridiales	Veillonellaceae	Megasphaera	unassigned	173744	ZINB	3.57e-06	0.0011652	11.8462	0.0333333	11.8128	Control
Bacteria	Firmicutes	Clostridia	Clostridiales	unassigned	unassigned	unassigned	195029	NB	0.000422922	0.0595449	12.1538	1.06667	11.0872	Control
Bacteria	Bacteroidetes	Bacteroidia	Bacteroidales	Prevotellaceae	Prevotella	copri	348612	ZINB	0.0002297	0.041234	11.1538	0.3	10.8538	Control
Bacteria	Firmicutes	Clostridia	Clostridiales	Lachnospiraceae	Roseburia	unassigned	189860	NB	0.000448343	0.0613974	10.8462	0.8	10.0462	Control
Bacteria	Bacteroidetes	Bacteroidia	Bacteroidales	Bacteroidaceae	Bacteroides	unassigned	New.ReferenceOTU256	ZINB	6.16e-08	3.4e-05	10.3077	0.533333	9.77436	Control
Bacteria	Bacteroidetes	Bacteroidia	Bacteroidales	Bacteroidaceae	Bacteroides	acidifaciens	276484	NB	1.6e-05	0.00441877	9.76923	0.0666667	9.70256	Control
Bacteria	Bacteroidetes	Bacteroidia	Bacteroidales	unassigned	unassigned	unassigned	New.ReferenceOTU200	ZINB	1.57e-07	8.05e-05	9.92308	0.466667	9.45641	Control
Bacteria	Firmicutes	Clostridia	Clostridiales	unassigned	unassigned	unassigned	318131	NB	0.00324372	0.289549	8.92308	0.466667	8.45641	Control
Bacteria	Proteobacteria	Betaproteobacteria	Burkholderiales	Alcaligenaceae	Sutterella	unassigned	562244	ZINB	3.2e-08	2e-05	9.69231	1.66667	8.02564	Control
Bacteria	Firmicutes	Clostridia	Clostridiales	Lachnospiraceae	Blautia	unassigned	4414725	NB	0.000270744	0.0438339	7.30769	0.0666667	7.24103	Control
Bacteria	Bacteroidetes	Bacteroidia	Bacteroidales	Rikenellaceae	unassigned	unassigned	4336943	ZINB	3.78e-08	2.26e-05	5.92308	0.133333	5.78974	Control
Bacteria	Bacteroidetes	Bacteroidia	Bacteroidales	S24-7	unassigned	unassigned	New.CleanUp.ReferenceOTU4302	ZINB	0.00283526	0.267165	5	0.133333	4.86667	Control
Bacteria	Firmicutes	Clostridia	Clostridiales	unassigned	unassigned	unassigned	249776	ZINB	0.00166601	0.184042	12	7.23333	4.76667	Control
Bacteria	Proteobacteria	Deltaproteobacteria	Desulfovibrionales	Desulfovibrionaceae	Desulfovibrio	unassigned	113542	ZINB	7.24e-08	3.85e-05	5.23077	0.466667	4.7641	Control
Bacteria	Firmicutes	Clostridia	Clostridiales	Lachnospiraceae	unassigned	unassigned	4444262	ZINB	0.000289179	0.0456363	6.53846	2	4.53846	Control
Bacteria	Bacteroidetes	Bacteroidia	Bacteroidales	S24-7	unassigned	unassigned	New.CleanUp.ReferenceOTU26055	ZINB	0.000205101	0.0375353	4.53846	0.0666667	4.47179	Control
Bacteria	Firmicutes	Clostridia	Clostridiales	unassigned	unassigned	unassigned	25842	ZINB	1.71e-07	8.47e-05	4.69231	0.366667	4.32564	Control
Bacteria	Cyanobacteria	4C0d-2	YS2	unassigned	unassigned	unassigned	4352242	ZINB	0.0012166	0.139773	10.3846	6.46667	3.91795	Control
Bacteria	Firmicutes	Clostridia	Clostridiales	Clostridiaceae	unassigned	unassigned	4478840	ZINB	0.00284634	0.267165	4	0.133333	3.86667	Control
Bacteria	Firmicutes	Clostridia	Clostridiales	Ruminococcaceae	unassigned	unassigned	New.CleanUp.ReferenceOTU22230	ZINB	0.000164656	0.0319544	3.84615	0.0333333	3.81282	Control
Bacteria	Bacteroidetes	Bacteroidia	Bacteroidales	[Barnesiellaceae]	unassigned	unassigned	New.CleanUp.ReferenceOTU63196	ZINB	2.04e-05	0.00542527	3.84615	0.1	3.74615	Control
Bacteria	Firmicutes	Clostridia	Clostridiales	Lachnospiraceae	unassigned	unassigned	331150	ZINB	5.43e-05	0.0121844	4.15385	0.6	3.55385	Control
Bacteria	Firmicutes	Clostridia	Clostridiales	Lachnospiraceae	Roseburia	unassigned	New.CleanUp.ReferenceOTU31094	NB	0.00311788	0.281609	3.46154	0.1	3.36154	Control
Bacteria	Firmicutes	Clostridia	Clostridiales	Lachnospiraceae	unassigned	unassigned	2046330	NB	0.000934297	0.114394	3.30769	0.0333333	3.27436	Control
Bacteria	Bacteroidetes	Bacteroidia	Bacteroidales	Porphyromonadaceae	Parabacteroides	distasonis	291090	ZINB	6.77e-07	0.000294618	3.46154	0.2	3.26154	Control
Bacteria	Bacteroidetes	Bacteroidia	Bacteroidales	Bacteroidaceae	Bacteroides	unassigned	583656	ZINB	0.000237964	0.0415937	3.38462	0.233333	3.15128	Control
Bacteria	Bacteroidetes	Bacteroidia	Bacteroidales	Bacteroidaceae	Bacteroides	unassigned	208972	ZINB	7.78e-05	0.017189	3.15385	0.1	3.05385	Control
Bacteria	Bacteroidetes	Bacteroidia	Bacteroidales	Bacteroidaceae	Bacteroides	unassigned	New.CleanUp.ReferenceOTU10421	ZINB	0.000206482	0.0375353	3.07692	0.0333333	3.04359	Control
Bacteria	Actinobacteria	Coriobacteriia	Coriobacteriales	Coriobacteriaceae	unassigned	unassigned	617216	ZINB	1.28e-05	0.00363249	3.15385	0.166667	2.98718	Control
Bacteria	Bacteroidetes	Bacteroidia	Bacteroidales	Prevotellaceae	Prevotella	unassigned	851668	ZINB	0.000128554	0.0263738	2.84615	0.233333	2.61282	Control
Bacteria	Firmicutes	Clostridia	Clostridiales	Lachnospiraceae	Roseburia	unassigned	186077	ZINB	3.05e-05	0.0076844	3.46154	0.866667	2.59487	Control
Bacteria	Bacteroidetes	Bacteroidia	Bacteroidales	Prevotellaceae	Prevotella	copri	215670	ZINB	0.000274706	0.0438339	2.53846	0.0333333	2.50513	Control
Bacteria	Firmicutes	Clostridia	Clostridiales	unassigned	unassigned	unassigned	177153	ZINB	0.000186514	0.0352438	2.46154	0.2	2.26154	Control
Bacteria	Firmicutes	Clostridia	Clostridiales	Ruminococcaceae	unassigned	unassigned	350189	NB	0.00084798	0.105894	2.23077	0.0333333	2.19744	Control
Bacteria	Firmicutes	Clostridia	Clostridiales	Lachnospiraceae	unassigned	unassigned	185864	NB	0.00185753	0.199075	2.61538	0.433333	2.18205	Control
Bacteria	Firmicutes	Clostridia	Clostridiales	Lachnospiraceae	unassigned	unassigned	196577	NB	4.37e-05	0.0101222	2.23077	0.0666667	2.1641	Control
Bacteria	Bacteroidetes	Bacteroidia	Bacteroidales	[Barnesiellaceae]	unassigned	unassigned	846798	ZINB	0.000666588	0.0869412	2.38462	0.233333	2.15128	Control
Bacteria	Tenericutes	Mollicutes	RF39	unassigned	unassigned	unassigned	New.CleanUp.ReferenceOTU34816	ZINB	0.0025404	0.248371	2.07692	0.266667	1.81026	Control
Bacteria	Firmicutes	Clostridia	Clostridiales	Ruminococcaceae	unassigned	unassigned	194471	NB	0.0019553	0.206471	2.23077	0.466667	1.7641	Control
Bacteria	Bacteroidetes	Bacteroidia	Bacteroidales	Bacteroidaceae	Bacteroides	unassigned	New.CleanUp.ReferenceOTU59542	ZINB	4.15e-05	0.00993302	1.76923	0.0666667	1.70256	Control
Bacteria	Firmicutes	Clostridia	Clostridiales	Lachnospiraceae	unassigned	unassigned	355197	NB	0.00109342	0.127664	1.92308	0.3	1.62308	Control
Bacteria	Firmicutes	Clostridia	Clostridiales	Lachnospiraceae	unassigned	unassigned	183054	NB	0.00156022	0.17418	1.46154	0.0333333	1.42821	Control
Bacteria	Firmicutes	Clostridia	Clostridiales	Ruminococcaceae	unassigned	unassigned	586525	ZINB	0.000105631	0.0226413	1.46154	0.0666667	1.39487	Control
Bacteria	Proteobacteria	Gammaproteobacteria	Enterobacteriales	Enterobacteriaceae	unassigned	unassigned	691423	ZINB	0.00300459	0.27838	1.38462	0.0333333	1.35128	Control
Bacteria	Firmicutes	Clostridia	Clostridiales	Lachnospiraceae	unassigned	unassigned	New.CleanUp.ReferenceOTU37129	NB	0.00226503	0.231122	1.30769	0.0333333	1.27436	Control
Bacteria	Firmicutes	Clostridia	Clostridiales	Ruminococcaceae	unassigned	unassigned	300628	ZINB	0.00281917	0.267165	1.30769	0.0333333	1.27436	Control
Bacteria	Firmicutes	Clostridia	Clostridiales	Lachnospiraceae	Lachnobacterium	unassigned	New.CleanUp.ReferenceOTU3658	ZINB	0.000891847	0.110412	1.38462	0.166667	1.21795	Control
Bacteria	Firmicutes	Clostridia	Clostridiales	Lachnospiraceae	unassigned	unassigned	3221787	ZINB	0.00272695	0.26283	1.84615	0.633333	1.21282	Control
Bacteria	Firmicutes	Clostridia	Clostridiales	Lachnospiraceae	Coprococcus	unassigned	New.CleanUp.ReferenceOTU7994	ZINB	0.00343062	0.298719	1.23077	0.0333333	1.19744	Control
Bacteria	Firmicutes	Clostridia	Clostridiales	Christensenellaceae	unassigned	unassigned	213762	ZINB	0.000431544	0.060169	1.07692	0.0666667	1.01026	Control
Bacteria	Bacteroidetes	Bacteroidia	Bacteroidales	Prevotellaceae	Prevotella	unassigned	1077373	ZINB	3.24e-05	0.00802235	1.07692	0.1	0.976923	Control
Bacteria	Actinobacteria	Actinobacteria	Actinomycetales	Actinomycetaceae	Actinomyces	unassigned	955102	ZINB	4.34e-06	0.00135493	1.23077	0.266667	0.964103	Control
Bacteria	Firmicutes	Clostridia	Clostridiales	Christensenellaceae	unassigned	unassigned	17311	ZINB	0.0022433	0.231122	1	0.0666667	0.933333	Control
Bacteria	Firmicutes	Clostridia	Clostridiales	unassigned	unassigned	unassigned	190577	Poisson	0.00227236	0.231122	1.38462	0.466667	0.917949	Control
Bacteria	Firmicutes	Clostridia	Clostridiales	unassigned	unassigned	unassigned	179414	ZINB	0.00108741	0.127664	1	0.166667	0.833333	Control
Bacteria	Bacteroidetes	Bacteroidia	Bacteroidales	Bacteroidaceae	Bacteroides	unassigned	New.CleanUp.ReferenceOTU31276	Poisson	0.00111038	0.128598	1	0.2	0.8	Control
Bacteria	Firmicutes	Clostridia	Clostridiales	Lachnospiraceae	unassigned	unassigned	181254	Poisson	0.000947903	0.114394	0.846154	0.0666667	0.779487	Control
Bacteria	Bacteroidetes	Bacteroidia	Bacteroidales	Bacteroidaceae	Bacteroides	uniformis	344154	ZINB	0.000760771	0.0958371	1	0.333333	0.666667	Control
Bacteria	Firmicutes	Clostridia	Clostridiales	Ruminococcaceae	Ruminococcus	unassigned	New.CleanUp.ReferenceOTU35702	Poisson	0.00305318	0.280351	0.769231	0.133333	0.635897	Control
Bacteria	Bacteroidetes	Bacteroidia	Bacteroidales	Bacteroidaceae	Bacteroides	uniformis	New.ReferenceOTU275	ZINB	0.000248844	0.0419037	0.615385	0.366667	0.248718	Control
Bacteria	Bacteroidetes	Bacteroidia	Bacteroidales	Porphyromonadaceae	Parabacteroides	distasonis	195123	ZINB	9.57e-07	0.000381763	0.461538	0.533333	-0.0717949	Patient
Bacteria	Firmicutes	Clostridia	Clostridiales	unassigned	unassigned	unassigned	1106290	ZINB	0.000150243	0.0295567	0.538462	0.633333	-0.0948718	Patient
Bacteria	Firmicutes	Clostridia	Clostridiales	Ruminococcaceae	Oscillospira	unassigned	4420206	ZINB	0.000126282	0.0262831	0.384615	0.6	-0.215385	Patient
Bacteria	Firmicutes	Clostridia	Clostridiales	unassigned	unassigned	unassigned	New.CleanUp.ReferenceOTU16046	ZINB	0.00027131	0.0438339	0.307692	0.533333	-0.225641	Patient
Bacteria	Firmicutes	Clostridia	Clostridiales	unassigned	unassigned	unassigned	New.CleanUp.ReferenceOTU2434	ZINB	0.00244785	0.244122	0.461538	0.8	-0.338462	Patient
Bacteria	Bacteroidetes	Bacteroidia	Bacteroidales	[Odoribacteraceae]	Butyricimonas	unassigned	360730	ZINB	4.22e-05	0.00993499	0.307692	0.666667	-0.358974	Patient
Bacteria	Firmicutes	Clostridia	Clostridiales	Ruminococcaceae	unassigned	unassigned	New.CleanUp.ReferenceOTU41650	ZINB	0.000139737	0.0278717	1.07692	1.53333	-0.45641	Patient
Bacteria	Firmicutes	Clostridia	Clostridiales	Lachnospiraceae	unassigned	unassigned	2820255	ZINB	0.00205918	0.214289	0.230769	0.8	-0.569231	Patient
Bacteria	Firmicutes	Clostridia	Clostridiales	Ruminococcaceae	unassigned	unassigned	230421	ZINB	0.00343212	0.298719	0.769231	1.4	-0.630769	Patient
Bacteria	Firmicutes	Clostridia	Clostridiales	unassigned	unassigned	unassigned	New.CleanUp.ReferenceOTU30740	ZINB	0.000250938	0.0419037	0.307692	0.966667	-0.658974	Patient
Bacteria	Firmicutes	Clostridia	Clostridiales	Ruminococcaceae	unassigned	unassigned	174885	ZINB	0.00247561	0.245188	0.0769231	0.8	-0.723077	Patient
Bacteria	Firmicutes	Clostridia	Clostridiales	Lachnospiraceae	Coprococcus	unassigned	New.ReferenceOTU55	ZINB	0.00339333	0.298719	0.307692	1.03333	-0.725641	Patient
Bacteria	Proteobacteria	Gammaproteobacteria	Enterobacteriales	Enterobacteriaceae	Erwinia	unassigned	4343005	ZINB	0.00171556	0.186825	0.0769231	0.9	-0.823077	Patient
Bacteria	Firmicutes	Clostridia	Clostridiales	Veillonellaceae	Megasphaera	unassigned	New.CleanUp.ReferenceOTU36094	ZINB	0.00171721	0.186825	0.0769231	0.9	-0.823077	Patient
Bacteria	Firmicutes	Clostridia	Clostridiales	Ruminococcaceae	Ruminococcus	flavefaciens	3856404	ZINB	3.52e-11	4.21e-08	4.30769	5.23333	-0.925641	Patient
Bacteria	Firmicutes	Clostridia	Clostridiales	Veillonellaceae	Megasphaera	unassigned	151623	ZINB	2.03e-08	1.39e-05	1.92308	2.96667	-1.04359	Patient
Bacteria	Proteobacteria	Gammaproteobacteria	Enterobacteriales	Enterobacteriaceae	unassigned	unassigned	810831	ZINB	0.000671992	0.0869412	0.0769231	1.2	-1.12308	Patient
Bacteria	Firmicutes	Clostridia	Clostridiales	Ruminococcaceae	unassigned	unassigned	289958	ZINB	2.15e-10	2.38e-07	3	4.16667	-1.16667	Patient
Bacteria	Firmicutes	Clostridia	Clostridiales	Ruminococcaceae	Anaerotruncus	unassigned	315223	ZINB	4.64e-08	2.67e-05	0.230769	1.5	-1.26923	Patient
Bacteria	Synergistetes	Synergistia	Synergistales	Synergistaceae	unassigned	unassigned	3121406	ZINB	0.000337099	0.0489295	0.0769231	1.46667	-1.38974	Patient
Bacteria	Bacteroidetes	Bacteroidia	Bacteroidales	Rikenellaceae	unassigned	unassigned	732765	ZINB	0.000337304	0.0489295	0.0769231	1.46667	-1.38974	Patient
Bacteria	Firmicutes	Clostridia	Clostridiales	Ruminococcaceae	unassigned	unassigned	370086	ZINB	6.31e-10	6.47e-07	0.307692	1.86667	-1.55897	Patient
Bacteria	Actinobacteria	Coriobacteriia	Coriobacteriales	Coriobacteriaceae	Collinsella	unassigned	414949	ZINB	0.000495286	0.0664748	0.307692	2.03333	-1.72564	Patient
Bacteria	Firmicutes	Clostridia	Clostridiales	unassigned	unassigned	unassigned	158321	ZINB	9.71e-05	0.0211281	0.0769231	2.06667	-1.98974	Patient
Bacteria	Firmicutes	Clostridia	Clostridiales	Ruminococcaceae	unassigned	unassigned	580907	ZINB	0.00228531	0.231122	0.0769231	2.16667	-2.08974	Patient
Bacteria	Firmicutes	Clostridia	Clostridiales	Lachnospiraceae	unassigned	unassigned	130763	ZINB	0.00140373	0.159992	0.153846	2.36667	-2.21282	Patient
Bacteria	Firmicutes	Clostridia	Clostridiales	Ruminococcaceae	Oscillospira	unassigned	95502	ZINB	0.00306491	0.280351	0.230769	2.56667	-2.3359	Patient
Bacteria	Firmicutes	Clostridia	Clostridiales	Ruminococcaceae	unassigned	unassigned	295485	ZINB	0.0028208	0.267165	2.07692	4.46667	-2.38974	Patient
Bacteria	Firmicutes	Clostridia	Clostridiales	unassigned	unassigned	unassigned	New.CleanUp.ReferenceOTU10241	ZINB	3.46e-05	0.00842188	0.0769231	2.7	-2.62308	Patient
Bacteria	Firmicutes	Bacilli	Lactobacillales	Enterococcaceae	Enterococcus	unassigned	New.CleanUp.ReferenceOTU45318	ZINB	9.48e-07	0.000381763	0.153846	2.83333	-2.67949	Patient
Bacteria	Actinobacteria	Actinobacteria	Bifidobacteriales	Bifidobacteriaceae	Bifidobacterium	unassigned	4376828	NB	0.00232385	0.233376	0.230769	3.13333	-2.90256	Patient
Bacteria	Firmicutes	Clostridia	Clostridiales	Veillonellaceae	Dialister	unassigned	300829	ZINB	7.95e-06	0.00242915	0.0769231	3.86667	-3.78974	Patient
Bacteria	Firmicutes	Clostridia	Clostridiales	Ruminococcaceae	unassigned	unassigned	New.CleanUp.ReferenceOTU54255	ZINB	1.03e-19	1.85e-16	1.46154	5.7	-4.23846	Patient
Bacteria	Bacteroidetes	Bacteroidia	Bacteroidales	[Paraprevotellaceae]	unassigned	unassigned	4319785	ZINB	4.53e-22	1.3e-18	2.38462	6.66667	-4.28205	Patient
Bacteria	Bacteroidetes	Bacteroidia	Bacteroidales	Bacteroidaceae	Bacteroides	unassigned	New.ReferenceOTU150	ZINB	0.0015646	0.17418	0.0769231	4.46667	-4.38974	Patient
Bacteria	Bacteroidetes	Bacteroidia	Bacteroidales	unassigned	unassigned	unassigned	4310223	ZINB	0.000316484	0.0479931	0.384615	5.03333	-4.64872	Patient
Bacteria	Firmicutes	Clostridia	Clostridiales	Lachnospiraceae	unassigned	unassigned	4459940	ZINB	0.000182365	0.0349192	3.23077	8.03333	-4.80256	Patient
Bacteria	Firmicutes	Bacilli	Lactobacillales	Streptococcaceae	Streptococcus	unassigned	4473883	ZINB	0.000357617	0.0513574	0.0769231	5.3	-5.22308	Patient
Bacteria	Firmicutes	Clostridia	Clostridiales	Lachnospiraceae	Blautia	unassigned	4178726	ZINB	1.81e-06	0.000684037	0.0769231	5.43333	-5.35641	Patient
Bacteria	Tenericutes	Mollicutes	RF39	unassigned	unassigned	unassigned	4305923	ZINB	1.93e-20	4.62e-17	0.923077	6.36667	-5.44359	Patient
Bacteria	Firmicutes	Clostridia	Clostridiales	Lachnospiraceae	Lachnospira	unassigned	New.ReferenceOTU380	NB	0.000518649	0.0689659	0.692308	6.2	-5.50769	Patient
Bacteria	Firmicutes	Clostridia	Clostridiales	Veillonellaceae	unassigned	unassigned	New.CleanUp.ReferenceOTU58906	ZINB	2.64e-06	0.000924708	0.538462	6.6	-6.06154	Patient
Bacteria	Firmicutes	Bacilli	Lactobacillales	Streptococcaceae	Streptococcus	unassigned	536866	NB	0.000136343	0.0275778	0.923077	7.16667	-6.24359	Patient
Bacteria	Actinobacteria	Actinobacteria	Bifidobacteriales	Bifidobacteriaceae	Bifidobacterium	adolescentis	4413347	NB	0.000317481	0.0479931	0.538462	7.3	-6.76154	Patient
Bacteria	Firmicutes	Clostridia	Clostridiales	unassigned	unassigned	unassigned	New.CleanUp.ReferenceOTU6065	ZINB	7.74e-16	1.11e-12	0.230769	7.1	-6.86923	Patient
Bacteria	Bacteroidetes	Bacteroidia	Bacteroidales	Prevotellaceae	Prevotella	unassigned	New.ReferenceOTU311	ZINB	5.81e-07	0.000260742	0.0769231	6.96667	-6.88974	Patient
Bacteria	Firmicutes	Clostridia	Clostridiales	Ruminococcaceae	unassigned	unassigned	157631	ZINB	0.000556828	0.0733634	0.0769231	7.06667	-6.98974	Patient
Bacteria	Firmicutes	Clostridia	Clostridiales	unassigned	unassigned	unassigned	304472	ZINB	5.22e-07	0.000241821	0.0769231	7.13333	-7.05641	Patient
Bacteria	Firmicutes	Clostridia	Clostridiales	Clostridiaceae	unassigned	unassigned	270200	NB	0.00254234	0.248371	0.230769	7.53333	-7.30256	Patient
Bacteria	Firmicutes	Clostridia	Clostridiales	unassigned	unassigned	unassigned	194995	NB	0.00291384	0.271725	0.0769231	7.9	-7.82308	Patient
Bacteria	Verrucomicrobia	Verrucomicrobiae	Verrucomicrobiales	Verrucomicrobiaceae	Akkermansia	muciniphila	588471	ZINB	2.14e-07	0.000102442	0.0769231	8.6	-8.52308	Patient
Bacteria	Bacteroidetes	Bacteroidia	Bacteroidales	Bacteroidaceae	Bacteroides	unassigned	192070	ZINB	0.000330481	0.0489282	1.92308	10.8667	-8.94359	Patient
Bacteria	Firmicutes	Bacilli	Lactobacillales	Streptococcaceae	Streptococcus	unassigned	54794	NB	1.98e-05	0.00536505	0.461538	10.6333	-10.1718	Patient
Bacteria	Bacteroidetes	Bacteroidia	Bacteroidales	Prevotellaceae	Prevotella	copri	925131	ZINB	2.03e-46	9.72e-43	3.69231	14.1333	-10.441	Patient
Bacteria	Firmicutes	Clostridia	Clostridiales	Lachnospiraceae	unassigned	unassigned	548503	ZINB	1.11e-09	9.96e-07	0.461538	13.4	-12.9385	Patient
Bacteria	Firmicutes	Clostridia	Clostridiales	Lachnospiraceae	unassigned	unassigned	4420417	NB	0.000243289	0.0415937	0.0769231	16	-15.9231	Patient
Bacteria	Firmicutes	Clostridia	Clostridiales	Clostridiaceae	unassigned	unassigned	606927	NB	0.000301111	0.0470028	0.461538	16.7667	-16.3051	Patient
Bacteria	Bacteroidetes	Bacteroidia	Bacteroidales	[Paraprevotellaceae]	[Prevotella]	unassigned	546557	ZINB	7.76e-17	1.24e-13	1.84615	20.4667	-18.6205	Patient
Bacteria	Firmicutes	Bacilli	Lactobacillales	Streptococcaceae	Lactococcus	unassigned	544419	NB	0.00096635	0.115648	0.0769231	20.9333	-20.8564	Patient
Bacteria	Firmicutes	Clostridia	Clostridiales	Veillonellaceae	Veillonella	parvula	4458959	NB	0.00178895	0.193167	2.30769	26.8333	-24.5256	Patient
Bacteria	Firmicutes	Clostridia	Clostridiales	Ruminococcaceae	unassigned	unassigned	188348	ZINB	1.29e-05	0.00363249	0.153846	25.1	-24.9462	Patient
Bacteria	Firmicutes	Clostridia	Clostridiales	Ruminococcaceae	unassigned	unassigned	189828	ZINB	0.00264881	0.257024	22.0769	51.8667	-29.7897	Patient
Bacteria	Firmicutes	Clostridia	Clostridiales	Ruminococcaceae	Oscillospira	unassigned	544996	NB	0.00094364	0.114394	0.846154	31.7	-30.8538	Patient
Bacteria	Firmicutes	Bacilli	Lactobacillales	Leuconostocaceae	unassigned	unassigned	64384	NB	0.00197956	0.207507	0.0769231	32.6333	-32.5564	Patient
Bacteria	Proteobacteria	Gammaproteobacteria	Enterobacteriales	Enterobacteriaceae	unassigned	unassigned	1010113	ZINB	9.54e-07	0.000381763	1.23077	37.1	-35.8692	Patient
Bacteria	Firmicutes	Clostridia	Clostridiales	Lachnospiraceae	[Ruminococcus]	unassigned	170462	NB	2.46e-06	0.000905848	0.0769231	38.5	-38.4231	Patient
Bacteria	Bacteroidetes	Bacteroidia	Bacteroidales	S24-7	unassigned	unassigned	188851	ZINB	2.9e-06	0.000991593	2	40.8	-38.8	Patient
Bacteria	Actinobacteria	Actinobacteria	Bifidobacteriales	Bifidobacteriaceae	Bifidobacterium	unassigned	681370	NB	0.000687979	0.0882149	8.92308	48.6	-39.6769	Patient
Bacteria	Firmicutes	Clostridia	Clostridiales	Lachnospiraceae	Dorea	formicigenerans	4374302	ZINB	0.000190051	0.0354457	59.6923	109.267	-49.5744	Patient
Bacteria	Firmicutes	Clostridia	Clostridiales	Veillonellaceae	Mitsuokella	multacida	4300127	ZINB	4.18e-06	0.00133398	21.3846	72.1333	-50.7487	Patient
Bacteria	Firmicutes	Bacilli	Lactobacillales	Streptococcaceae	Streptococcus	unassigned	4424239	NB	0.000448905	0.0613974	12.1538	63.8	-51.6462	Patient
Bacteria	Bacteroidetes	Bacteroidia	Bacteroidales	Prevotellaceae	Prevotella	unassigned	4382476	ZINB	7.74e-12	1.01e-08	0.0769231	54.6667	-54.5897	Patient
Bacteria	Firmicutes	Clostridia	Clostridiales	Ruminococcaceae	Faecalibacterium	prausnitzii	189092	ZINB	0.000988914	0.11737	46	109.367	-63.3667	Patient
Bacteria	Bacteroidetes	Bacteroidia	Bacteroidales	[Barnesiellaceae]	unassigned	unassigned	175844	ZINB	2.87e-05	0.00736001	0.153846	72.2	-72.0462	Patient
Bacteria	Firmicutes	Clostridia	Clostridiales	Ruminococcaceae	Ruminococcus	unassigned	2943548	ZINB	2.52e-05	0.00657995	16.2308	92.9	-76.6692	Patient
Bacteria	Firmicutes	Clostridia	Clostridiales	Ruminococcaceae	unassigned	unassigned	188676	ZINB	0.000273483	0.0438339	47.6154	125.6	-77.9846	Patient
Bacteria	Firmicutes	Bacilli	Lactobacillales	Enterococcaceae	Enterococcus	unassigned	1033413	NB	0.00330691	0.293152	1.61538	89	-87.3846	Patient
Bacteria	Firmicutes	Bacilli	Lactobacillales	Lactobacillaceae	Lactobacillus	mucosae	685156	NB	0.000325677	0.0487192	0.230769	109.767	-109.536	Patient
Bacteria	Firmicutes	Bacilli	Lactobacillales	Lactobacillaceae	Lactobacillus	unassigned	4300206	ZINB	0.000238857	0.0415937	0.153846	166.167	-166.013	Patient
Bacteria	Firmicutes	Bacilli	Lactobacillales	Streptococcaceae	Lactococcus	unassigned	1100972	NB	2.57e-09	2.17e-06	2.15385	250.2	-248.046	Patient
Bacteria	Bacteroidetes	Bacteroidia	Bacteroidales	Prevotellaceae	Prevotella	unassigned	610111	NB	1.23e-05	0.0036049	0.307692	586.5	-586.192	Patient
Bacteria	Firmicutes	Bacilli	Lactobacillales	Streptococcaceae	Streptococcus	unassigned	4425214	NB	4.92e-05	0.0112153	97.7692	726.867	-629.097	Patient
Bacteria	Actinobacteria	Actinobacteria	Bifidobacteriales	Bifidobacteriaceae	Bifidobacterium	unassigned	72820	NB	0.0018858	0.200607	335	2078.67	-1743.67	Patient

## Sheet: Table S1b-Phylochip UCvsHealthy
Table S1b: Significantly differential Bacterial OTUs between UC patients and Healthy controls (PhyloChip, Student's T-test, p-value<0.05 Q-value<0.3)
Kingdom	Phylum	Class	Order	Family	Genus	Species	Gene	OTU	pvalue	q_value	Fold_Change_in_Abundance (Patient/Control)	Absolute_Change_in_Abundance (Patient - Control)
Bacteria	Firmicutes	Bacilli	Lactobacillales	Streptococcaceae	Streptococcus	unclassified	FJ674309.1 gg_id:509855 Synecology primary and secondary habitats Escherichia coli O157:H7 feedlot surface MARC beef cattle feedlot	45477	0.00274282	0.283915	4.75587	1389.74
Bacteria	Firmicutes	Bacilli	Lactobacillales	Streptococcaceae	Streptococcus	unclassified	GQ154900.1 gg_id:557859 Human gut microbiome adopts alternative state bowel transplantation ileum intestinal transplant clone SHZA650	45235	0.00118484	0.227405	4.13806	1306.3
Bacteria	Firmicutes	Bacilli	Lactobacillales	Streptococcaceae	Streptococcus	unclassified	EU458141.1 gg_id:294837 North American black bear feces clone BB2_d06	44435	0.00138347	0.232069	3.96131	1255.19
Bacteria	Firmicutes	Bacilli	Lactobacillales	Streptococcaceae	Streptococcus	unclassified	FJ823146.1 gg_id:548508 Streptococcus infantis str. ToTI	44466	0.00226353	0.261826	3.93989	1339.3
Bacteria	Firmicutes	Bacilli	Lactobacillales	Streptococcaceae	Streptococcus	Streptococcus oralis	GQ111693.1 gg_id:410090 Topographical and Temporal Human Skin Microbiome skin antecubital fossa clone nbw625e06c1	45425	0.00209674	0.252215	3.33823	1637.72
Bacteria	Firmicutes	Bacilli	Lactobacillales	Streptococcaceae	Streptococcus	unclassified	FJ678184.1 gg_id:527125 Synecology primary and secondary habitats Escherichia coli O157:H7 fecal MARC beef cattle feedlot animal #4017 pen 301	44576	0.001247	0.227405	3.26999	1229.41
Bacteria	Firmicutes	Bacilli	Lactobacillales	Streptococcaceae	Streptococcus	unclassified	GQ101164.1 gg_id:430460 Topographical and Temporal Human Skin Microbiome skin manubrium clone nbw491g07c1	45713	0.00289039	0.285728	3.09526	1316.76
Bacteria	Firmicutes	Bacilli	Lactobacillales	Streptococcaceae	Streptococcus	unclassified	AB501126.1 gg_id:515853 Streptococcus ursoris str. NUM 1615	45205	0.00284098	0.285728	2.96507	1151.15
Bacteria	Firmicutes	Clostridia	Clostridiales	Ruminococcaceae	unclassified	unclassified	GQ491889.1 gg_id:560663 Effect Diet on Human Gut Microbiome: Metagenomic Humanized Gnotobiotic Mice cecal contents Mus musculus strain C57BL/6J	26934	0.001119	0.225751	2.96479	657.003
Bacteria	Firmicutes	Bacilli	Lactobacillales	Streptococcaceae	Streptococcus	unclassified	EU475852.1 gg_id:296662 white-faced saki feces clone Saki_e08	45709	0.00122531	0.227405	2.94423	1582.41
Bacteria	Firmicutes	Bacilli	Lactobacillales	Streptococcaceae	Streptococcus	unclassified	EU475853.1 gg_id:295993 white-faced saki feces clone Saki_aaj62e08	44335	0.00109982	0.225751	2.89027	1163.59
Bacteria	Firmicutes	Bacilli	Lactobacillales	Streptococcaceae	Streptococcus	Streptococcus luteciae	EU467738.1 gg_id:295347 North American black bear feces clone BB1_a07	44900	0.00192729	0.252215	2.8843	2044.63
Bacteria	Firmicutes	Bacilli	Lactobacillales	Streptococcaceae	Streptococcus	Streptococcus oralis	AY281080.1 gg_id:90116 Streptococcus oralis str. ATCC 700233	44906	0.00329817	0.294629	2.79378	771.382
Bacteria	Firmicutes	Bacilli	Lactobacillales	Streptococcaceae	Streptococcus	unclassified	EU471475.1 gg_id:302979 spectacled bear feces clone SB_2aaa03d08	45489	0.00153579	0.232375	2.7598	1829.74
Bacteria	Firmicutes	Bacilli	Lactobacillales	Streptococcaceae	Streptococcus	unclassified	EU467854.1 gg_id:293702 North American black bear feces clone BB1_d12_2	44503	0.000669106	0.222795	2.75399	1140.43
Bacteria	Firmicutes	Bacilli	Lactobacillales	Streptococcaceae	Streptococcus	unclassified	GQ111651.1 gg_id:461851 Topographical and Temporal Human Skin Microbiome skin antecubital fossa clone nbw624g04c1	45143	0.00030488	0.178171	2.74222	767.564
Bacteria	Firmicutes	Bacilli	Lactobacillales	Streptococcaceae	Streptococcus	unclassified	EU772603.1 gg_id:349682 North American Black Bear feces clone BB2_c10	45026	0.000417247	0.196412	2.71684	2043
Bacteria	Firmicutes	Bacilli	Lactobacillales	Streptococcaceae	Streptococcus	unclassified	EU461836.1 gg_id:292510 white-faced saki feces clone Saki_aaj61h07	44540	0.00104381	0.225751	2.69919	1142.76
Bacteria	Firmicutes	Bacilli	Lactobacillales	Streptococcaceae	Streptococcus	unclassified	EU467196.1 gg_id:299158 white-faced saki feces clone Saki_g01	45746	0.000884055	0.225751	2.63652	1217.23
Bacteria	Firmicutes	Bacilli	Lactobacillales	Streptococcaceae	Streptococcus	unclassified	EU460725.1 gg_id:302963 short-beaked echidna feces clone ECH_aai37b01	45572	0.00121099	0.227405	2.55568	1503.68
Bacteria	Firmicutes	Bacilli	Lactobacillales	Streptococcaceae	Streptococcus	unclassified	EU475801.1 gg_id:287600 white-faced saki feces clone Saki_aaj64e04	45659	0.000557349	0.208917	2.505	1296.68
Bacteria	Firmicutes	Bacilli	Lactobacillales	Streptococcaceae	Streptococcus	unclassified	EU461866.1 gg_id:298094 white-faced saki feces clone Saki_aaj62e09	44659	0.000567766	0.208917	2.49291	1388.17
Bacteria	Firmicutes	Bacilli	Bacillales	Bacillaceae	unclassified	unclassified	DQ115802.2 gg_id:133117 Bacillus sp. CM1	48408	0.00315405	0.292761	2.46677	281.676
Bacteria	Proteobacteria	Alphaproteobacteria	Rhizobiales	unclassified	sfA	unclassified	EF020321.1 gg_id:207430 aspen rhizosphere clone Elev_16S_1897	59382	0.00195929	0.252215	2.45805	1120.91
Bacteria	Firmicutes	Bacilli	Lactobacillales	Streptococcaceae	Streptococcus	unclassified	EU458258.1 gg_id:299395 North American black bear feces clone BB2_h04_1	44370	0.00197456	0.252215	2.44805	781.563
Bacteria	Firmicutes	Bacilli	Lactobacillales	Streptococcaceae	Streptococcus	unclassified	EU775741.1 gg_id:309550 Horse feces clone horsem_aai93e09	45552	0.000676164	0.222795	2.44689	1131.57
Bacteria	Firmicutes	Bacilli	Lactobacillales	Streptococcaceae	Streptococcus	unclassified	EU772601.1 gg_id:322567 North American Black Bear feces clone BB2_b10	45617	0.00168444	0.236189	2.37905	1322.63
Bacteria	Firmicutes	Bacilli	Lactobacillales	Lactobacillaceae	Lactobacillus	unclassified	EU456268.1 gg_id:336900 Innate immunity and intestinal microbiota Type 1 diabetes mouse cecum clone K79S1_89c07	71848	0.00226456	0.261826	2.35649	531.66
Bacteria	Firmicutes	Bacilli	Lactobacillales	Streptococcaceae	Streptococcus	unclassified	EU467863.1 gg_id:289201 North American black bear feces clone BB1_g04_1	44197	0.00301815	0.289597	2.35041	1364.43
Bacteria	Firmicutes	Bacilli	Lactobacillales	Lactobacillaceae	Lactobacillus	Lactobacillus pontis	X76329.1 gg_id:15142 Lactobacillus pontis str. LTH 2587	71961	0.00203919	0.252215	2.34173	672.295
Bacteria	Firmicutes	Bacilli	Lactobacillales	Streptococcaceae	Streptococcus	unclassified	FJ679324.1 gg_id:509856 Synecology primary and secondary habitats Escherichia coli O157:H7 fecal MARC beef cattle feedlot animal #4017 pen 301	44689	0.000924776	0.225751	2.29188	1318.3
Bacteria	Firmicutes	Bacilli	Lactobacillales	Streptococcaceae	Streptococcus	unclassified	EU458209.1 gg_id:302903 North American black bear feces clone BB2_g06_1	45134	0.00254972	0.278433	2.29097	1281.23
Bacteria	Firmicutes	Bacilli	Lactobacillales	Streptococcaceae	Streptococcus	Streptococcus luteciae	AB002482.1 gg_id:15458 Streptococcus bovis str.ATCC 33317	44331	0.00101568	0.225751	2.27927	1961.92
Bacteria	Firmicutes	Bacilli	Lactobacillales	Streptococcaceae	Streptococcus	unclassified	FJ892760.1 gg_id:550176 Matriptase-deficient mice exhibit ichthyotic selective shift skin microbiota HM1	45607	0.000658164	0.222795	2.27656	901.388
Bacteria	Firmicutes	Bacilli	Lactobacillales	Streptococcaceae	Streptococcus	unclassified	EU467902.1 gg_id:302209 North American black bear feces clone BB1_f02_2	44343	0.00144656	0.232069	2.25502	1139.16
Bacteria	Firmicutes	Bacilli	Lactobacillales	Streptococcaceae	Streptococcus	unclassified	FJ682967.1 gg_id:517809 Synecology primary and secondary habitats Escherichia coli O157:H7 fecal MARC beef cattle feedlot animal #4351 pen 301	44609	0.00285641	0.285728	2.24781	1320.36
Bacteria	Firmicutes	Bacilli	Lactobacillales	Streptococcaceae	Streptococcus	unclassified	EU458129.1 gg_id:299791 North American black bear feces clone BB2_c01	44421	0.0009133	0.225751	2.23993	1363.38
Bacteria	Firmicutes	Bacilli	Lactobacillales	Streptococcaceae	Streptococcus	unclassified	EU461864.1 gg_id:300903 white-faced saki feces clone Saki_aaj62e06	45398	0.00269195	0.283915	2.2254	1617.39
Bacteria	Firmicutes	Bacilli	Lactobacillales	Streptococcaceae	Streptococcus	unclassified	EU458219.1 gg_id:291040 North American black bear feces clone BB2_a04_1	45865	0.000620128	0.215114	2.17176	1479.98
Bacteria	Firmicutes	Bacilli	Lactobacillales	Streptococcaceae	Streptococcus	unclassified	GU045381.1 gg_id:587346 Streptococcus oralis str. KCOM 1408	44167	0.00192396	0.252215	2.1009	1809.57
Bacteria	Firmicutes	Bacilli	Lactobacillales	Streptococcaceae	Streptococcus	unclassified	FJ673358.1 gg_id:520177 Synecology primary and secondary habitats Escherichia coli O157:H7 fecal MARC beef cattle feedlot animal #4262 pen 301	45824	0.00115986	0.227405	2.04138	1602.69
Bacteria	Firmicutes	Bacilli	Lactobacillales	Streptococcaceae	Streptococcus	unclassified	EU467772.1 gg_id:295379 North American black bear feces clone BB1_f07	44535	0.0014382	0.232069	2.0375	1289.12
Bacteria	Firmicutes	Bacilli	Lactobacillales	Streptococcaceae	Streptococcus	unclassified	FJ677566.1 gg_id:530906 Synecology primary and secondary habitats Escherichia coli O157:H7 fecal MARC beef cattle feedlot animal #4225 pen 301	44971	0.00168052	0.236189	2.00505	607.805
Bacteria	Firmicutes	Bacilli	Bacillales	Bacillaceae	Bacillus	Bacillus flexus	AB271139.1 gg_id:167801 Bacillus megaterium str. MX1-1	46394	0.000828718	0.225751	1.97213	1050.71
Bacteria	Firmicutes	Bacilli	Lactobacillales	Streptococcaceae	Streptococcus	unclassified	EU458234.1 gg_id:292953 North American black bear feces clone BB2_c04_1	44841	0.00243191	0.276327	1.96737	1926.61
Bacteria	Firmicutes	Bacilli	Lactobacillales	Streptococcaceae	Streptococcus	unclassified	EU458204.1 gg_id:291703 North American black bear feces clone BB2_f09	44226	0.0018912	0.252215	1.94177	1753.23
Bacteria	Firmicutes	Bacilli	Lactobacillales	Streptococcaceae	Streptococcus	unclassified	EU458212.1 gg_id:291889 North American black bear feces clone BB2_h01	44964	0.00137145	0.232069	1.92978	871.198
Bacteria	Firmicutes	Bacilli	Lactobacillales	Enterococcaceae	Tetragenococcus	Tetragenococcus halophilus	EU522084.1 gg_id:305691 Tetragenococcus halophilus str. T2	42991	0.00136623	0.232069	1.9152	1469.54
Bacteria	Firmicutes	Clostridia	Clostridiales	Lachnospiraceae	unclassified	unclassified	FJ367334.1 gg_id:365800 feces adult twins and mothers	19921	0.0021261	0.253221	1.90563	779.234
Bacteria	Firmicutes	Bacilli	Lactobacillales	Streptococcaceae	Streptococcus	unclassified	EU458196.1 gg_id:292217 North American black bear feces clone BB2_e11	45322	0.00113572	0.226809	1.88772	1303.7
Bacteria	Firmicutes	Bacilli	Lactobacillales	Streptococcaceae	Streptococcus	unclassified	EU458172.1 gg_id:289129 North American black bear feces clone BB2_h11	44462	0.00147373	0.232069	1.88681	1244.11
Bacteria	Firmicutes	Bacilli	Lactobacillales	Streptococcaceae	Streptococcus	unclassified	EU475777.1 gg_id:292482 white-faced saki feces clone Saki_aaj61g03	45717	0.00158427	0.232375	1.86735	1375.12
Bacteria	Firmicutes	Bacilli	Lactobacillales	Streptococcaceae	Streptococcus	unclassified	GQ115601.1 gg_id:400616 Topographical and Temporal Human Skin Microbiome skin occiput clone nbw688b11c1	45295	0.00333261	0.295464	1.858	622.156
Bacteria	Firmicutes	Bacilli	Lactobacillales	Streptococcaceae	Streptococcus	Streptococcus thermophilus	GQ155655.1 gg_id:549850 Human gut microbiome adopts alternative state bowel transplantation ileum intestinal transplant clone SHZO737	45125	0.00140653	0.232069	1.85246	1790.82
Bacteria	Firmicutes	Bacilli	Lactobacillales	Streptococcaceae	Streptococcus	unclassified	EU458284.1 gg_id:297654 North American black bear feces clone BB2_d04_1	45753	3.49495e-06	0.0333359	1.84783	1628.32
Bacteria	Firmicutes	Bacilli	Lactobacillales	Streptococcaceae	Streptococcus	unclassified	EU467864.1 gg_id:293154 North American black bear feces clone BB1_g05_1	45669	0.000821529	0.225751	1.83248	798.314
Bacteria	Firmicutes	Bacilli	Lactobacillales	Streptococcaceae	Streptococcus	unclassified	GQ104022.1 gg_id:456295 Topographical and Temporal Human Skin Microbiome skin glabella clone nbw562a06c1	45060	0.000620182	0.215114	1.82774	1393.35
Bacteria	Firmicutes	Bacilli	Lactobacillales	Streptococcaceae	Streptococcus	unclassified	EU458307.1 gg_id:289803 North American black bear feces clone BB2_h08_3	45298	0.000476667	0.204872	1.80169	1270.42
Bacteria	Firmicutes	Bacilli	Lactobacillales	Streptococcaceae	Streptococcus	Streptococcus mutans	DQ677769.1 gg_id:171585 Streptococcus mutans str. ChDC YM51	45150	0.00287342	0.285728	1.78528	2522.33
Bacteria	Firmicutes	Bacilli	Lactobacillales	Streptococcaceae	Streptococcus	unclassified	GQ010627.1 gg_id:499038 Topographical and Temporal Human Skin Microbiome skin antecubital fossa clone nbw788e05c1	44774	0.000955993	0.225751	1.76641	645.984
Bacteria	Firmicutes	Bacilli	Lactobacillales	Streptococcaceae	Streptococcus	unclassified	EU471428.1 gg_id:301608 spectacled bear feces clone SB_2aaa02d04	45259	0.000365178	0.189996	1.75293	1697.24
Bacteria	Firmicutes	Bacilli	Lactobacillales	Lactobacillaceae	Lactobacillus	unclassified	EU456758.1 gg_id:328141 Innate immunity and intestinal microbiota Type 1 diabetes mouse cecum clone K75N1_27c08	72595	0.00226141	0.261826	1.74339	919.847
Bacteria	Actinobacteria	Actinobacteria	Actinomycetales	Streptomycetaceae	Streptomyces	unclassified	EU714277.1 gg_id:354205 Streptomyces sp. str. PM87	39675	0.00325215	0.294629	1.74057	440.792
Bacteria	Firmicutes	Bacilli	Lactobacillales	Streptococcaceae	Streptococcus	unclassified	EU473899.1 gg_id:289643 giant panda feces clone GP_2aaa02a01	45649	0.002528	0.278433	1.73937	802.955
Bacteria	Firmicutes	Bacilli	Lactobacillales	Streptococcaceae	Streptococcus	unclassified	EU467763.1 gg_id:294288 North American black bear feces clone BB1_e06	44648	0.000800494	0.225751	1.72388	964.99
Bacteria	Firmicutes	Bacilli	Lactobacillales	Streptococcaceae	Streptococcus	unclassified	EU474059.1 gg_id:302396 giant panda feces clone GP_2aaa01c07	45340	0.002547	0.278433	1.72048	1740.98
Bacteria	Firmicutes	Bacilli	Lactobacillales	Streptococcaceae	Streptococcus	unclassified	EU475742.1 gg_id:290829 white-faced saki feces clone Saki_aaj62d04	44248	0.00271982	0.283915	1.71663	1770.48
Bacteria	Firmicutes	Bacilli	Bacillales	Bacillaceae	Bacillus	unclassified	AB301015.1 gg_id:253269 Bacillus pumilus str. GH56	48311	0.00310794	0.291215	1.71503	407.602
Bacteria	Firmicutes	Bacilli	Lactobacillales	Streptococcaceae	Streptococcus	unclassified	EU458151.1 gg_id:291631 North American black bear feces clone BB2_e12	45351	0.00144733	0.232069	1.71208	1543.5
Bacteria	Firmicutes	Bacilli	Lactobacillales	Streptococcaceae	Streptococcus	unclassified	EU471452.1 gg_id:295151 spectacled bear feces clone SB_2aaa01f05	44722	0.00207069	0.252215	1.70937	1636.51
Bacteria	Firmicutes	Bacilli	Lactobacillales	Streptococcaceae	Lactococcus	unclassified	EF204369.1 gg_id:201186 Lactococcus sp. G23	43083	0.000505479	0.208203	1.70651	856.12
Bacteria	Firmicutes	Clostridia	SHA-98	unclassified	sfA	unclassified	FJ985789.1 gg_id:451463 depths Colombia South America soil 0-10 m depth former landfill clone -1	57814	7.88957e-05	0.119987	1.69902	355.74
Bacteria	Proteobacteria	Alphaproteobacteria	Rhodospirillales	Rhodospirillaceae	unclassified	unclassified	GQ339163.1 gg_id:523098 Comprehensive Investigation on Iron Cycling Freshwater Seep ing Microscopy Cultivation and iron(II)-rich seep clone -68	59279	0.000435555	0.19676	1.69649	1377.15
Bacteria	Firmicutes	Bacilli	Bacillales	Paenibacillaceae	Ammoniphilus	unclassified	DQ378179.1 gg_id:155936 oil-polluted soil clone F14_Pitesti	46236	7.56605e-06	0.0373968	1.68387	752.934
Bacteria	Firmicutes	Bacilli	Bacillales	Staphylococcaceae	Staphylococcus	unclassified	GQ042838.1 gg_id:461598 Topographical and Temporal Human Skin Microbiome skin retroauricular crease clone nbw945b08c1	47111	0.000469784	0.204872	1.68043	1211.83
Bacteria	Firmicutes	Bacilli	Lactobacillales	Streptococcaceae	Streptococcus	unclassified	EU458302.1 gg_id:299685 North American black bear feces clone BB2_f07_1	45064	6.55418e-05	0.117801	1.67502	1889.37
Bacteria	Firmicutes	Bacilli	Lactobacillales	Streptococcaceae	Streptococcus	unclassified	EU458242.1 gg_id:298551 North American black bear feces clone BB2_f01_2	44871	0.0002934	0.178171	1.66284	1126.72
Bacteria	Firmicutes	Bacilli	Lactobacillales	Streptococcaceae	Streptococcus	unclassified	EU458286.1 gg_id:295358 North American black bear feces clone BB2_d06_1	44676	0.0019353	0.252215	1.65898	1442.57
Bacteria	Firmicutes	Bacilli	Lactobacillales	Streptococcaceae	Streptococcus	Streptococcus alactolyticus	AB002519.1 gg_id:15456 Streptococcus alactolyticus str. ATCC 43492	45344	0.00125372	0.227405	1.64018	1464.68
Bacteria	Firmicutes	Bacilli	Lactobacillales	Streptococcaceae	Streptococcus	unclassified	EU458193.1 gg_id:294978 North American black bear feces clone BB2_e02_1	45479	0.00143977	0.232069	1.63845	547.868
Bacteria	Firmicutes	Clostridia	Clostridiales	Clostridiales Family XI. Incertae Sedis	Anaerococcus	unclassified	GQ089886.1 gg_id:396465 Topographical and Temporal Human Skin Microbiome skin axillary vault clone nbw327f03c1	71281	0.00085883	0.225751	1.63691	1601.55
Bacteria	Firmicutes	Bacilli	Thermicanales	Thermicanaceae	unclassified	unclassified	AY518549.1 gg_id:107665 Bacillus solfatarensis str. Sol1	48883	0.00230677	0.265155	1.62822	968.437
Bacteria	Firmicutes	Bacilli	Lactobacillales	Streptococcaceae	Streptococcus	unclassified	GQ060042.1 gg_id:441561 Topographical and Temporal Human Skin Microbiome skin toe web space clone nbw43d02c1	45892	0.000778307	0.225751	1.619	792.75
Bacteria	Firmicutes	Bacilli	Lactobacillales	Streptococcaceae	Streptococcus	Streptococcus thermophilus	GQ058136.1 gg_id:376543 Topographical and Temporal Human Skin Microbiome skin volar forearm clone nbw1070g09c1	44460	4.17283e-05	0.0916671	1.60726	1666.95
Bacteria	Firmicutes	Bacilli	Lactobacillales	Lactobacillaceae	Lactobacillus	unclassified	EU505411.1 gg_id:271014 cecal contents Mus musculus strain C57BL/6J	72204	0.0024866	0.277752	1.60322	221.635
Bacteria	Proteobacteria	Alphaproteobacteria	Rhodospirillales	Rhodospirillaceae	Rhodospirillum	unclassified	D30777.1 gg_id:4516 Rhodospirillum photometricum str. E-11	59041	0.00302752	0.289597	1.60053	681.602
Bacteria	Firmicutes	Bacilli	Lactobacillales	Leuconostocaceae	Leuconostoc	unclassified	EU463822.1 gg_id:290159 Seba's short-tailed bat feces clone bat_aaj05d07	72807	0.00117382	0.227405	1.59436	980.031
Bacteria	Firmicutes	Bacilli	Lactobacillales	Streptococcaceae	Streptococcus	unclassified	FJ676264.1 gg_id:525392 Synecology primary and secondary habitats Escherichia coli O157:H7 fecal MARC beef cattle feedlot animal #4225 pen 301	44643	0.000201176	0.159096	1.58655	1887.23
Bacteria	Firmicutes	Bacilli	Lactobacillales	Streptococcaceae	Streptococcus	unclassified	EU458225.1 gg_id:296232 North American black bear feces clone BB2_b03_2	44168	0.00262664	0.282233	1.58114	1135.74
Bacteria	Firmicutes	Clostridia	Clostridiales	Clostridiaceae	Clostridium	unclassified	DQ810015.1 gg_id:185149 human fecal clone RL184_aao67a12	70882	0.00146561	0.232069	1.57873	1369.81
Bacteria	Firmicutes	Bacilli	Lactobacillales	Streptococcaceae	Streptococcus	unclassified	FJ683535.1 gg_id:518286 Synecology primary and secondary habitats Escherichia coli O157:H7 fecal MARC beef cattle feedlot animal #4351 pen 301	45673	0.00209993	0.252215	1.55444	1241.68
Bacteria	Firmicutes	Bacilli	Lactobacillales	Streptococcaceae	Streptococcus	unclassified	EU458221.1 gg_id:292142 North American black bear feces clone BB2_a07_1	44580	0.00110813	0.225751	1.55304	1066.61
Bacteria	Firmicutes	Bacilli	Lactobacillales	Streptococcaceae	Streptococcus	unclassified	EU467842.1 gg_id:291050 North American black bear feces clone BB1_c02	44387	0.00166597	0.236189	1.54747	1216.41
Bacteria	Firmicutes	Bacilli	Lactobacillales	Streptococcaceae	Streptococcus	unclassified	EF509615.1 gg_id:225348 Loss During Antibiotic Treatment 1 Intubated Patients Colonized Pseudomonas aeruginosa endotracheal aspirate clone P4D1-693	44644	0.00304672	0.289597	1.5452	1156.84
Bacteria	Firmicutes	Clostridia	Clostridiales	Ruminococcaceae	unclassified	unclassified	GQ493785.1 gg_id:591839 Effect Diet on Human Gut Microbiome: Metagenomic Humanized Gnotobiotic Mice cecal contents Mus musculus strain C57BL/6J	26692	0.00157731	0.232375	1.54512	1070.25
Bacteria	Firmicutes	Bacilli	Lactobacillales	Streptococcaceae	Streptococcus	unclassified	GQ073238.1 gg_id:377455 Topographical and Temporal Human Skin Microbiome skin palm clone nbw206f11c1	45491	0.00024913	0.172821	1.5441	1115.98
Bacteria	Firmicutes	Bacilli	Lactobacillales	Streptococcaceae	Streptococcus	unclassified	EU473235.1 gg_id:296749 giant panda feces clone GP_1aaa01e12	45032	8.51879e-05	0.120303	1.54279	1375.35
Bacteria	Actinobacteria	Actinobacteria	Actinomycetales	ACK-M1	unclassified	unclassified	EU117775.1 gg_id:239896 Ecology Freshwater Actinobacteria acI Lineage lake epilimnion clone ME7F6	40870	0.00203536	0.252215	1.53185	813.557
Bacteria	Firmicutes	Bacilli	Lactobacillales	Streptococcaceae	Lactococcus	Lactococcus garvieae	EU460462.1 gg_id:293407 polar bear feces clone PB2_aai21b11	43663	0.000156786	0.147609	1.53106	1543.05
Bacteria	Firmicutes	Bacilli	Bacillales	Bacillaceae	Bacillus	unclassified	GQ129958.1 gg_id:441209 Genetic inventory 'JPL-SAF' during MSL mission spacecraft assembly clean room floor clone GI8-sp-H21	47433	0.00286536	0.285728	1.5264	855.423
Bacteria	Firmicutes	Bacilli	Lactobacillales	Enterococcaceae	Enterococcus	unclassified	EU560859.1 gg_id:557059 Assessment genetic Apriona germari (Hope) larvae normalization techniques intestinal flora clone NCH1312/p97	42521	0.000835581	0.225751	1.52574	1004.78
Bacteria	Firmicutes	Bacilli	Lactobacillales	Streptococcaceae	Streptococcus	unclassified	FJ672957.1 gg_id:511682 Synecology primary and secondary habitats Escherichia coli O157:H7 fecal MARC beef cattle feedlot animal #4262 pen 301	45513	2.16651e-05	0.0611909	1.52395	1774.97
Bacteria	Firmicutes	Bacilli	Bacillales	Staphylococcaceae	Staphylococcus	Staphylococcus pettenkoferi	GQ104965.1 gg_id:448537 Topographical and Temporal Human Skin Microbiome skin toe web space clone nbw572b01c1	46141	0.000313579	0.178171	1.5233	1420.56
Bacteria	Firmicutes	Bacilli	Lactobacillales	Streptococcaceae	Streptococcus	unclassified	EU461802.1 gg_id:294888 white-faced saki feces clone Saki_aaj61c11	44344	0.00117597	0.227405	1.52172	488.643
Bacteria	Firmicutes	Bacilli	Lactobacillales	Streptococcaceae	Streptococcus	unclassified	EU473988.1 gg_id:291047 giant panda feces clone GP_2aaa03g07	44162	0.00209318	0.252215	1.51349	1559.39
Bacteria	Firmicutes	Bacilli	Lactobacillales	Streptococcaceae	Streptococcus	Streptococcus mutans	AY691526.1 gg_id:102599 Streptococcus mutans str. ChDC YM3	45336	0.000390354	0.196412	1.50584	1272.81
Bacteria	Actinobacteria	Actinobacteria	Actinomycetales	Corynebacteriaceae	Corynebacterium	unclassified	U87816.1 gg_id:13375 Corynebacterium jeikeium str. ATCC 43216	36880	0.00158672	0.232375	1.50008	344.792
Bacteria	Actinobacteria	Actinobacteria	Actinomycetales	Corynebacteriaceae	Corynebacterium	unclassified	GQ066601.1 gg_id:418358 Topographical and Temporal Human Skin Microbiome skin antecubital fossa clone nbw459f09c1	37116	0.00278628	0.285329	1.49975	228.275
Bacteria	Firmicutes	Bacilli	Lactobacillales	Carnobacteriaceae	Trichococcus	unclassified	EU434437.1 gg_id:272157 Trichococcus flocculiformis str. a209	72785	0.00314674	0.292761	1.49949	967.587
Bacteria	Firmicutes	Bacilli	Bacillales	Staphylococcaceae	Staphylococcus	unclassified	AB009943.1 gg_id:14779 Staphylococcus piscifermentans str. ATCC51136T	47246	0.00247023	0.277491	1.49667	664.144
Bacteria	Firmicutes	Bacilli	Lactobacillales	Lactobacillaceae	Lactobacillus	unclassified	EU474981.1 gg_id:302975 red river hog feces clone RRH_aaa01h07	72006	0.000699977	0.222795	1.49606	851.21
Bacteria	Firmicutes	Bacilli	Lactobacillales	Streptococcaceae	Streptococcus	unclassified	AB023576.1 gg_id:15371 Streptococcus uberis str. HN1	45503	0.00204308	0.252215	1.49492	1702.11
Bacteria	Firmicutes	Bacilli	Bacillales	Bacillaceae	Bacillus	Bacillus amyloliquefaciens	EF488170.1 gg_id:301350 Bacillus subtilis str. SC2-4	49560	0.00274111	0.283915	1.49353	980.43
Bacteria	Firmicutes	Bacilli	Lactobacillales	Streptococcaceae	Streptococcus	unclassified	FJ675372.1 gg_id:509952 Synecology primary and secondary habitats Escherichia coli O157:H7 feedlot surface MARC beef cattle feedlot	44209	0.00124184	0.227405	1.48776	1218.39
Bacteria	Firmicutes	Bacilli	Bacillales	Staphylococcaceae	Staphylococcus	unclassified	GQ056154.1 gg_id:442840 Topographical and Temporal Human Skin Microbiome skin external auditory canal clone nbw1047c08c1	47560	0.00258292	0.279051	1.48249	314.753
Bacteria	Firmicutes	Bacilli	Lactobacillales	Streptococcaceae	Streptococcus	Streptococcus mutans	DQ677741.1 gg_id:170415 Streptococcus mutans str. ChDC YM96	45469	0.00252518	0.278433	1.47579	2065.11
Bacteria	Firmicutes	Bacilli	Lactobacillales	Streptococcaceae	Streptococcus	Streptococcus salivarius	GQ078835.1 gg_id:428382 Topographical and Temporal Human Skin Microbiome skin antecubital fossa clone nbw1173f12c1	45248	0.0027112	0.283915	1.47237	1089.51
Bacteria	Firmicutes	Bacilli	Lactobacillales	Streptococcaceae	Streptococcus	unclassified	EU473918.1 gg_id:293540 giant panda feces clone GP_2aaa04e06	45391	0.000301115	0.178171	1.472	844.806
Bacteria	Firmicutes	Bacilli	Lactobacillales	Streptococcaceae	Streptococcus	Streptococcus salivarius	FJ363284.1 gg_id:367277 feces adult twins and mothers	45004	0.00210489	0.252215	1.46831	1078.33
Bacteria	Actinobacteria	Actinobacteria	Actinomycetales	Corynebacteriaceae	Corynebacterium	unclassified	GQ026564.1 gg_id:464960 Topographical and Temporal Human Skin Microbiome skin external auditory canal clone nbw842e07c1	30437	0.00140584	0.232069	1.46753	1040.46
Bacteria	Firmicutes	Bacilli	Lactobacillales	Lactobacillaceae	Lactobacillus	Lactobacillus crispatus	GQ074160.1 gg_id:427907 Topographical and Temporal Human Skin Microbiome skin antecubital fossa clone nbw214d06c1	72227	0.00293454	0.287219	1.46392	1325.32
Bacteria	Firmicutes	Bacilli	Lactobacillales	Streptococcaceae	Streptococcus	unclassified	FJ682683.1 gg_id:514572 Synecology primary and secondary habitats Escherichia coli O157:H7 fecal MARC beef cattle feedlot animal #4351 pen 301	45255	0.00136761	0.232069	1.4582	1106.41
Bacteria	Firmicutes	Bacilli	Lactobacillales	Streptococcaceae	Streptococcus	unclassified	EU461983.1 gg_id:296189 white-faced saki feces clone Saki_aaj64g06	45872	0.000147347	0.147609	1.45693	1595.87
Bacteria	Firmicutes	Bacilli	Lactobacillales	Streptococcaceae	Streptococcus	unclassified	EU467833.1 gg_id:301583 North American black bear feces clone BB1_a07_2	45577	0.000146382	0.147609	1.45667	1765.32
Bacteria	Firmicutes	Bacilli	Lactobacillales	Streptococcaceae	Streptococcus	unclassified	EU458137.1 gg_id:299774 North American black bear feces clone BB2_c11	44279	0.00105822	0.225751	1.45474	1265.93
Bacteria	Firmicutes	Clostridia	Clostridiales	Clostridiales Family XI. Incertae Sedis	Tissierella	unclassified	FN436079.1 gg_id:567822 Molekularbiologische Charakterisierung der bakteriellen Populationsdynamik eines thermophil betriebenen Biogasfermenters zur Vergaerung nachwachsender Rohstoffe thermophilic biogas reactor fed renewable biomass clone HAW-R60-B-745d-AG	69306	0.00106067	0.225751	1.4494	1798.12
Bacteria	Firmicutes	Bacilli	Lactobacillales	Streptococcaceae	Streptococcus	Streptococcus salivarius	FJ365649.1 gg_id:367692 feces adult twins and mothers	45886	0.000954933	0.225751	1.44901	824.325
Bacteria	Firmicutes	Bacilli	Lactobacillales	Streptococcaceae	Streptococcus	unclassified	GQ113226.1 gg_id:461942 Topographical and Temporal Human Skin Microbiome skin retroauricular crease clone nbw677b06c1	45414	0.00105415	0.225751	1.4444	2125.18
Bacteria	Firmicutes	Bacilli	Lactobacillales	Streptococcaceae	Streptococcus	unclassified	FJ675610.1 gg_id:518399 Synecology primary and secondary habitats Escherichia coli O157:H7 feedlot surface MARC beef cattle feedlot	45647	0.00108825	0.225751	1.44362	1565.28
Bacteria	Firmicutes	Bacilli	Lactobacillales	Streptococcaceae	Streptococcus	unclassified	FJ557366.1 gg_id:524022 Survey Approach Assess Endotracheal Tube Biofilms and their Origins biofilm extubated endotracheal tube ICU patient clone ET_B_1a07	45524	0.00155544	0.232375	1.43996	961.839
Bacteria	Firmicutes	Bacilli	Lactobacillales	Streptococcaceae	Streptococcus	unclassified	EU458283.1 gg_id:293073 North American black bear feces clone BB2_d03_1	44834	0.00135424	0.232069	1.43779	755.199
Bacteria	Firmicutes	Bacilli	Lactobacillales	Streptococcaceae	Streptococcus	unclassified	EU458243.1 gg_id:296265 North American black bear feces clone BB2_f02_2	44986	0.000499831	0.208203	1.4372	1594.66
Bacteria	Firmicutes	Bacilli	Bacillales	Bacillaceae	unclassified	unclassified	GQ068997.1 gg_id:381899 Topographical and Temporal Human Skin Microbiome skin volar forearm clone nbw227d03c1	49780	0.000576268	0.208917	1.41866	554.783
Bacteria	Firmicutes	Clostridia	Clostridiales	Clostridiales Family XI. Incertae Sedis	Anaerococcus	unclassified	GQ016235.1 gg_id:493432 Topographical and Temporal Human Skin Microbiome skin gluteal crease clone nbw822f06c1	70740	0.000535028	0.208917	1.41552	456.939
Bacteria	Firmicutes	Bacilli	Bacillales	Bacillaceae	Geobacillus	Geobacillus pallidus	EU935598.1 gg_id:305020 Geobacillus pallidus str. AH23	47350	0.00303005	0.289597	1.41188	504.429
Bacteria	Firmicutes	Bacilli	Lactobacillales	Enterococcaceae	Enterococcus	Enterococcus hirae	AJ301837.1 gg_id:40545 Enterococcus pseudoavium str. LMG 11426	43316	0.000343385	0.183487	1.41086	951.771
Bacteria	Actinobacteria	Actinobacteria	Actinomycetales	Corynebacteriaceae	Corynebacterium	unclassified	GQ063595.1 gg_id:453436 Topographical and Temporal Human Skin Microbiome skin volar forearm clone nbw59b11c1	36942	0.00134907	0.232069	1.41067	1864.19
Bacteria	Firmicutes	Bacilli	Bacillales	Bacillaceae	Bacillus	unclassified	EU624445.1 gg_id:283792 Bacillus cereus str. SS-07	43264	4.97449e-05	0.0983497	1.40961	996.177
Bacteria	Firmicutes	Bacilli	Lactobacillales	Streptococcaceae	Streptococcus	unclassified	FJ678126.1 gg_id:520301 Synecology primary and secondary habitats Escherichia coli O157:H7 fecal MARC beef cattle feedlot animal #4225 pen 301	45854	0.00269772	0.283915	1.4032	1174
Bacteria	Firmicutes	Bacilli	Lactobacillales	Streptococcaceae	Streptococcus	unclassified	EU461824.1 gg_id:297884 white-faced saki feces clone Saki_aaj61f09	45241	0.000437891	0.19676	1.3979	1454.71
Bacteria	Firmicutes	Clostridia	Clostridiales	Clostridiaceae	Clostridium	unclassified	FJ679600.1 gg_id:516687 Synecology primary and secondary habitats Escherichia coli O157:H7 fecal MARC beef cattle feedlot animal #4017 pen 301	71260	0.000581182	0.208917	1.39389	1039.95
Bacteria	Firmicutes	Bacilli	Lactobacillales	Streptococcaceae	Streptococcus	unclassified	EU474171.1 gg_id:289475 western lowland gorilla feces clone GORSD_2aaa04h03	45123	0.000129224	0.147609	1.39361	760.853
Bacteria	Firmicutes	Bacilli	Bacillales	Bacillaceae	Bacillus	unclassified	EU366380.1 gg_id:273324 Bacillus thuringiensis str. IV18	42906	3.65164e-09	7.21959e-05	1.39251	659.045
Bacteria	Firmicutes	Bacilli	Lactobacillales	Streptococcaceae	Streptococcus	Streptococcus oralis	GQ112239.1 gg_id:426772 Topographical and Temporal Human Skin Microbiome skin antecubital fossa clone nbw627e06c1	44321	0.0009845	0.225751	1.39132	2507.2
Bacteria	Actinobacteria	Actinobacteria	Actinomycetales	Corynebacteriaceae	Corynebacterium	unclassified	FJ674906.1 gg_id:525135 Synecology primary and secondary habitats Escherichia coli O157:H7 feedlot surface MARC beef cattle feedlot	37217	0.00111672	0.225751	1.38734	2133.44
Bacteria	Firmicutes	Bacilli	Lactobacillales	Streptococcaceae	Streptococcus	unclassified	EU467877.1 gg_id:297939 North American black bear feces clone BB1_b06_2	44862	0.00100858	0.225751	1.38519	577.925
Bacteria	Firmicutes	Bacilli	Lactobacillales	Streptococcaceae	Streptococcus	unclassified	EU467856.1 gg_id:298009 North American black bear feces clone BB1_e05	44927	0.000200918	0.159096	1.38358	2691.79
Bacteria	Firmicutes	Clostridia	Clostridiales	Clostridiales Family XII. Incertae Sedis	unclassified	unclassified	FM205000.1 gg_id:534793 Prokaryote shifts and reductive dehalogenase redundancy response electron donor spiking two aquifers 12-dichloroethane contaminated aquifer clone B-UP-T1_OTU4	70053	0.00156441	0.232375	1.38329	1191.25
Bacteria	Firmicutes	Clostridia	Clostridiales	Ruminococcaceae	Ruminococcus	unclassified	FJ364282.1 gg_id:361072 feces adult twins and mothers	27556	0.00256311	0.278433	1.3807	1474.58
Bacteria	Firmicutes	Bacilli	Lactobacillales	Streptococcaceae	Streptococcus	unclassified	EU467891.1 gg_id:290897 North American black bear feces clone BB1_d09_2	44772	0.00186018	0.252215	1.37888	1015.59
Bacteria	Gemmatimonadetes	Gemmatimonadetes	Gemmatimonadales	Gemmatimonadaceae	unclassified	unclassified	DQ532275.1 gg_id:168856 Geographical Variation Microbial Burden and Spacecraft Assembly Johnson Space Center clone JSC9-H2	58619	0.000193175	0.159096	1.37492	556.107
Bacteria	Firmicutes	Bacilli	Lactobacillales	Streptococcaceae	Streptococcus	Streptococcus mutans	DQ677733.1 gg_id:169266 Streptococcus mutans str. ChDC YM205	45014	0.00165871	0.236189	1.37351	1048.44
Bacteria	Firmicutes	Bacilli	Lactobacillales	Streptococcaceae	Streptococcus	Streptococcus parasanguinis	AF543299.1 gg_id:58281 Streptococcus parasanguinis str. ChDC OS49	45778	0.00304269	0.289597	1.37131	1644.98
Bacteria	Firmicutes	Bacilli	Lactobacillales	Streptococcaceae	Streptococcus	Streptococcus pseudopneumoniae	GQ037331.1 gg_id:431806 Topographical and Temporal Human Skin Microbiome skin palm clone nbu392a07c1	45254	0.000698092	0.222795	1.36727	1194.43
Bacteria	Firmicutes	Clostridia	Clostridiales	Clostridiaceae	Clostridium	Clostridium perfringens	FJ215350.1 gg_id:559845 Clostridium perfringens str. ME1	72718	0.000245445	0.172821	1.36657	866.327
Bacteria	Firmicutes	Bacilli	Lactobacillales	Enterococcaceae	Vagococcus	unclassified	AY669387.1 gg_id:110054 Vagococcus carniphilus 12J	42913	0.00101107	0.225751	1.35847	936.869
Bacteria	Firmicutes	Bacilli	Lactobacillales	Streptococcaceae	Streptococcus	unclassified	AF124350.1 gg_id:22640 Streptococcus orisratti str. ATCC700640	44281	1.41975e-05	0.0467828	1.35295	899.971
Bacteria	Firmicutes	Bacilli	Bacillales	Bacillaceae	Bacillus	unclassified	GU385855.1 gg_id:514350 Bacillus simplex str. QT9	49897	0.00140153	0.232069	1.35167	1303.42
Bacteria	Firmicutes	Bacilli	Lactobacillales	Streptococcaceae	Streptococcus	unclassified	EU458220.1 gg_id:291672 North American black bear feces clone BB2_a06_2	45157	5.05835e-06	0.0333359	1.35121	1239.11
Bacteria	Firmicutes	Bacilli	Lactobacillales	Streptococcaceae	Streptococcus	unclassified	GQ073297.1 gg_id:451731 Topographical and Temporal Human Skin Microbiome skin palm clone nbw207d08c1	44480	0.000709938	0.222795	1.34847	1918.77
Bacteria	Firmicutes	Clostridia	Clostridiales	Lachnospiraceae	unclassified	unclassified	FJ202211.1 gg_id:308897 and White Plague Disease-Induced Changes Caribbean Coral Montastraea faveolata kept aquarium 23 days clone SGUS1142	70161	0.00330829	0.294629	1.34191	769.408
Bacteria	Firmicutes	Bacilli	Lactobacillales	Streptococcaceae	Streptococcus	unclassified	EU461911.1 gg_id:303202 white-faced saki feces clone Saki_aaj63e11	44400	0.00246065	0.277491	1.34147	1176.28
Bacteria	Firmicutes	Bacilli	Lactobacillales	Leuconostocaceae	Leuconostoc	Leuconostoc citreum	GQ392137.1 gg_id:553432 Leuconostoc citreum str. CJGN34	72147	0.00267523	0.283915	1.34029	1320.95
Bacteria	Firmicutes	Bacilli	Bacillales	Staphylococcaceae	Staphylococcus	unclassified	GQ025337.1 gg_id:436520 Topographical and Temporal Human Skin Microbiome skin retroauricular crease clone nbw721e12c1	46309	0.00293344	0.287219	1.33322	523.509
Bacteria	Firmicutes	Bacilli	Lactobacillales	Streptococcaceae	Streptococcus	unclassified	EU467768.1 gg_id:291502 North American black bear feces clone BB1_e12	44551	3.02889e-05	0.0748545	1.32089	802.648
Bacteria	Tenericutes	Erysipelotrichi	Erysipelotrichales	Erysipelotrichaceae	Clostridium	unclassified	FJ363684.1 gg_id:357024 feces adult twins and mothers	71475	0.00183421	0.251832	1.31983	1225.15
Bacteria	Firmicutes	Bacilli	Lactobacillales	Streptococcaceae	Streptococcus	unclassified	GQ155683.1 gg_id:551174 Human gut microbiome adopts alternative state bowel transplantation ileum intestinal transplant clone SHZH415	45792	0.00288616	0.285728	1.31946	1029.72
Bacteria	Firmicutes	Bacilli	Lactobacillales	Streptococcaceae	Streptococcus	unclassified	FJ675732.1 gg_id:509993 Synecology primary and secondary habitats Escherichia coli O157:H7 fecal MARC beef cattle feedlot animal #4225 pen 301	45137	9.97384e-06	0.0394382	1.31613	1236.45
Bacteria	Firmicutes	Bacilli	Lactobacillales	Lactobacillaceae	Lactobacillus	unclassified	EU454159.1 gg_id:323205 Innate immunity and intestinal microbiota Type 1 diabetes mouse cecum clone K78S1_88b01	72154	0.00232407	0.2656	1.31273	611.499
Bacteria	Firmicutes	Bacilli	Lactobacillales	Leuconostocaceae	Leuconostoc	unclassified	FJ749310.1 gg_id:547101 Leuconostoc lactis str. IMAU40034	72265	0.000578572	0.208917	1.30169	1166.71
Bacteria	Firmicutes	Bacilli	Lactobacillales	Streptococcaceae	Streptococcus	unclassified	EU458272.1 gg_id:293401 North American black bear feces clone BB2_b08_3	45590	0.00326459	0.294629	1.30058	825.597
Bacteria	Acidobacteria	Acidobacteria	Acidobacteriales	Acidobacteriaceae	unclassified	unclassified	EU925917.1 gg_id:315699 sediments sediment station DBS1 northern Bering Sea clone 154H76	51660	0.000324425	0.178171	1.2863	1116.72
Bacteria	Actinobacteria	Actinobacteria	Actinomycetales	Corynebacteriaceae	Corynebacterium	unclassified	GQ015028.1 gg_id:494638 Topographical and Temporal Human Skin Microbiome skin axillary vault clone nbw815b02c1	35240	0.000127631	0.147609	1.28543	1950.84
Bacteria	Actinobacteria	Actinobacteria	Actinomycetales	Gordoniaceae	Gordonia	unclassified	GQ047214.1 gg_id:422220 Topographical and Temporal Human Skin Microbiome skin buttock clone nbw1010a10c1	37623	0.000253886	0.172821	1.28248	1041.43
Bacteria	Firmicutes	Bacilli	Lactobacillales	Streptococcaceae	Streptococcus	Streptococcus sanguinis	U87829.1 gg_id:15571 aortic heart valve patient with endocarditis clone v5	45542	0.000849621	0.225751	1.27911	2140.03
Bacteria	Firmicutes	Clostridia	Clostridiales	Ruminococcaceae	Clostridium	Flavonifractor plautii	DQ797542.1 gg_id:182100 human fecal clone RL248_aaj00g06	22253	0.0020331	0.252215	1.27896	783.743
Bacteria	Firmicutes	Bacilli	Lactobacillales	Streptococcaceae	Streptococcus	Streptococcus mutans	AF077836.1 gg_id:82224 Streptococcus mutans str. UA140	45760	0.002015	0.252215	1.2763	1366.38
Bacteria	Firmicutes	Bacilli	Lactobacillales	Carnobacteriaceae	Trichococcus	unclassified	EU434522.1 gg_id:263346 Trichococcus flocculiformis str. b328	72208	7.77872e-05	0.119987	1.27488	1083.17
Bacteria	Firmicutes	Clostridia	Clostridiales	Lachnospiraceae	unclassified	unclassified	EU289058.1 gg_id:236283 microbiome cloacal openings urogenital and anal tracts tammar wallaby Macropus eugenii cloaca clone 8837-D0-C-9F	69273	0.000177112	0.159096	1.27037	871.727
Bacteria	Actinobacteria	Actinobacteria	Actinomycetales	Micrococcaceae	Citricoccus	unclassified	FJ675261.1 gg_id:527385 Synecology primary and secondary habitats Escherichia coli O157:H7 feedlot surface MARC beef cattle feedlot	40803	0.00151743	0.232375	1.26678	679.652
Bacteria	Firmicutes	Clostridia	Clostridiales	Clostridiales Family XI. Incertae Sedis	Anaerococcus	unclassified	GQ040106.1 gg_id:377658 Topographical and Temporal Human Skin Microbiome skin manubrium clone nbw950b10c1	70908	0.00147898	0.232069	1.26623	677.041
Bacteria	Firmicutes	Bacilli	Bacillales	unclassified	sfE	unclassified	AF332544.1 gg_id:41058 Bacillus megaterium B70	49198	0.000860066	0.225751	1.25923	577.252
Bacteria	Firmicutes	Clostridia	Clostridiales	Lachnospiraceae	Clostridium	unclassified	DQ456162.1 gg_id:158542 pre-adolescent turkey cecum clone CFT29B5	19135	0.00196219	0.252215	1.25515	1242.5
Bacteria	Firmicutes	Bacilli	Lactobacillales	Streptococcaceae	Streptococcus	Streptococcus thermophilus	GQ045675.1 gg_id:449085 Topographical and Temporal Human Skin Microbiome skin volar forearm clone nbw989b07c1	44868	0.000398504	0.196412	1.25214	1974.19
Bacteria	Firmicutes	Bacilli	Bacillales	Bacillaceae	Bacillus	unclassified	EU379270.1 gg_id:271984 Bacillus pumilus str. 3L-10c	48368	0.000148761	0.147609	1.24346	611.094
Bacteria	Tenericutes	Mollicutes	Acholeplasmatales	Acholeplasmataceae	Candidatus Phytoplasma	unclassified	FJ226076.1 gg_id:550833 Montana potato purple top phytoplasma str. PPT-MT117-3	74076	0.00205897	0.252215	1.2426	681.62
Bacteria	Firmicutes	Bacilli	Bacillales	Bacillaceae	Bacillus	unclassified	EU586323.1 gg_id:261628 Bacillus cereus str. E*34	43878	0.00104249	0.225751	1.24059	967.054
Bacteria	Actinobacteria	Actinobacteria	Acidimicrobiales	Acidimicrobiaceae	unclassified	unclassified	GQ246415.1 gg_id:592877 Temporal and spatial China North Yel Sea sediments clone Ld1-20	44144	0.00110485	0.225751	1.23662	614.066
Bacteria	Firmicutes	Clostridia	Clostridiales	Lachnospiraceae	unclassified	unclassified	EU845442.1 gg_id:319597 metagenomics random sampling pyrosequencing rumen fluid fiber adherent microbiome steer 71	28185	0.00083172	0.225751	1.22855	1123.12
Bacteria	Firmicutes	Clostridia	Clostridiales	Lachnospiraceae	unclassified	unclassified	FJ676362.1 gg_id:525102 Synecology primary and secondary habitats Escherichia coli O157:H7 fecal MARC beef cattle feedlot animal #4225 pen 301	28322	0.00163442	0.236189	1.22733	230.04
Bacteria	Chloroflexi	Anaerolineae	Anaerolineales	Anaerolinaceae	A4b	unclassified	EF126266.1 gg_id:270948 Phototrophic microbial build laminated Fe-formations on Sulawesi Indonesia mesophilic terrestrial mat clone MMA40	53960	0.00196919	0.252215	1.21366	1127.89
Bacteria	Firmicutes	Clostridia	Clostridiales	Lachnospiraceae	Roseburia	Eubacterium rectale	FJ679566.1 gg_id:518807 Synecology primary and secondary habitats Escherichia coli O157:H7 fecal MARC beef cattle feedlot animal #4017 pen 301	17659	0.00323793	0.294629	1.21325	1727.45
Bacteria	Firmicutes	Clostridia	Clostridiales	Lachnospiraceae	Butyrivibrio	unclassified	EU845719.1 gg_id:329343 metagenomics random sampling pyrosequencing rumen fluid fiber adherent microbiome steer 71	23121	0.0032762	0.294629	0.832259	-548.407
Bacteria	Firmicutes	Clostridia	Clostridiales	Lachnospiraceae	Coprococcus	unclassified	DQ805381.1 gg_id:197515 human fecal clone RL203_aai61h08	19712	0.00214908	0.254426	0.78542	-1021.41
Bacteria	Firmicutes	Clostridia	Clostridiales	Lachnospiraceae	Blautia	unclassified	DQ327590.1 gg_id:145858 Metagenomic gut microbiome healthy human stool clone EB76	21058	0.00126998	0.228259	0.756236	-980.028
Bacteria	Bacteroidetes	Bacteroidia	Bacteroidales	RikenellaceaeII	unclassified	unclassified	EU471874.1 gg_id:293854 Asiatic elephant feces clone AE3_aaa04c09	68181	0.00204586	0.252215	0.740843	-1044.08
Bacteria	Firmicutes	Clostridia	Clostridiales	Lachnospiraceae	Clostridium	unclassified	DQ809996.1 gg_id:198555 human fecal clone RL184_aao66h02	18864	0.00330442	0.294629	0.736131	-1363.37
Bacteria	Firmicutes	Clostridia	Clostridiales	Lachnospiraceae	Ruminococcus	unclassified	FJ678742.1 gg_id:523496 Synecology primary and secondary habitats Escherichia coli O157:H7 fecal MARC beef cattle feedlot animal #4017 pen 301	18999	0.00111153	0.225751	0.731856	-337.526
Bacteria	Bacteroidetes	Sphingobacteria	Sphingobacteriales	Flexibacteraceae	unclassified	unclassified	AM991273.1 gg_id:279186 Microbial groundwater and their potential use biomonitoring karst spring water clone M6A-709	66718	0.000262236	0.172821	0.723657	-658.756
Bacteria	Firmicutes	Clostridia	Clostridiales	Lachnospiraceae	unclassified	unclassified	GQ451207.1 gg_id:553492 Fecal Yunnan snub-nosed monkey feces clone J60	18809	0.00279201	0.285329	0.721328	-717.177
Bacteria	Proteobacteria	Betaproteobacteria	Burkholderiales	Oxalobacteraceae	Oxalobacter	unclassified	DQ796767.1 gg_id:174649 human fecal clone RL179_aao54b12	15307	0.00158637	0.232375	0.697556	-197.077
Bacteria	Firmicutes	Clostridia	Clostridiales	Lachnospiraceae	Blautia	unclassified	DQ806731.1 gg_id:174501 human fecal clone RL186_aao48a10	21514	0.00310411	0.291215	0.656402	-2500.95
Bacteria	Proteobacteria	Betaproteobacteria	Neisseriales	Neisseriaceae	unclassified	unclassified	GQ080929.1 gg_id:374165 Topographical and Temporal Human Skin Microbiome skin external auditory canal clone nbw1141b12c1	14835	0.000784058	0.225751	0.642483	-457.043
Bacteria	Proteobacteria	Betaproteobacteria	Burkholderiales	Oxalobacteraceae	Oxalobacter	unclassified	EF434363.1 gg_id:216215 human infant gastrointestinal tract microbiota stool mother babies 13 and 14 7 months after birth clone C245	15138	0.0014984	0.232375	0.631075	-264.018
Bacteria	Bacteroidetes	Flavobacteria	Flavobacteriales	Flavobacteriaceae	Muricauda	unclassified	AB073566.2 gg_id:101291 Cytophaga sp. I-2029	66495	0.00329334	0.294629	0.630408	-669.036
Bacteria	Bacteroidetes	Bacteroidia	Bacteroidales	Rikenellaceae	Alistipes	unclassified	DQ798086.1 gg_id:179688 human fecal clone RL302_aal95d02	69456	0.0032832	0.294629	0.626735	-3621.75
Bacteria	Acidobacteria	Acidobacteria	Acidobacteriales	Acidobacteriaceae	unclassified	unclassified	AB240272.1 gg_id:143367 microbial structure rhizosphere Phragmites bulk soil reed bed reactor laboratory clone BS141	51056	0.000906743	0.225751	0.625982	-336.159
Bacteria	Bacteroidetes	Sphingobacteria	Sphingobacteriales	Chitinophagaceae	unclassified	unclassified	FJ536911.1 gg_id:550393 Linking performance microbiology biofilters treating dimethyl sulphide presence and absence methanol waste-activated sludge municipal waste water treatment plant clone ENR03	75329	0.0030667	0.290102	0.620959	-816.049
Bacteria	Proteobacteria	Alphaproteobacteria	Rickettsiales	Rickettsiaceae	Wolbachia	unclassified	AJ628417.1 gg_id:112673 Wolbachia pipientis	72073	0.00224925	0.261826	0.619184	-873.929
Bacteria	Bacteroidetes	Bacteroidia	Bacteroidales	Porphyromonadaceae	Parabacteroides	Parabacteroides distasonis	GQ016637.1 gg_id:493030 Topographical and Temporal Human Skin Microbiome skin gluteal crease clone nbw823h03c1	69796	0.00119989	0.227405	0.612295	-2437.19
Bacteria	Firmicutes	Clostridia	Clostridiales	Lachnospiraceae	Ruminococcus	unclassified	DQ809019.1 gg_id:198527 human fecal clone RL243_aai88c09	18696	0.000857662	0.225751	0.600026	-1617.61
Bacteria	Bacteroidetes	Bacteroidia	Bacteroidales	Rikenellaceae	Alistipes	unclassified	DQ456413.1 gg_id:158550 pre-adolescent turkey cecum clone CFT214G5	69312	0.000522885	0.208917	0.576253	-2287.1
Bacteria	Bacteroidetes	Bacteroidia	Bacteroidales	Rikenellaceae	unclassified	unclassified	AB234408.1 gg_id:149167 termite gut homogenate clone MgMjD-026	68544	0.000255741	0.172821	0.563102	-703.546
Bacteria	Firmicutes	Clostridia	Clostridiales	Lachnospiraceae	Ruminococcus	unclassified	AY592220.1 gg_id:101163 marine ANAMMOX sediment clone AY592220	19189	0.00178648	0.246995	0.557269	-2250.12
Bacteria	Bacteroidetes	Bacteroidia	Bacteroidales	Rikenellaceae	Alistipes	unclassified	AY547271.1 gg_id:107044 Alistipes massiliensis str. 3302398	69349	0.00174865	0.243466	0.528169	-2282.63
Bacteria	Bacteroidetes	Bacteroidia	Bacteroidales	Porphyromonadaceae	Parabacteroides	Parabacteroides distasonis	EF403021.1 gg_id:210264 human fecal clone SJTU_B_15_68	69646	0.000409525	0.196412	0.525649	-5636.42
Bacteria	Bacteroidetes	Bacteroidia	Bacteroidales	Porphyromonadaceae	Parabacteroides	Parabacteroides johnsonii	NZ_ABYH01000014.1 gg_id:470761 Parabacteroides johnsonii str. DSM 18315	69838	0.00099741	0.225751	0.512479	-1247.06
Bacteria	Bacteroidetes	Bacteroidia	Bacteroidales	Rikenellaceae	unclassified	unclassified	GQ175524.1 gg_id:569030 Chicken intestinal microbiota modulations various feed supplementations DGGE and CSbyDG caeca content chicken gut clone cc_269	68579	0.00298495	0.289597	0.498303	-512.522
Bacteria	Bacteroidetes	Bacteroidia	Bacteroidales	Bacteroidaceae	Bacteroides	unclassified	AY978878.1 gg_id:124255 human transverse colon mucosal biopsy clone NE82	68463	0.000319665	0.178171	0.491536	-1900.34
Bacteria	Firmicutes	Clostridia	Clostridiales	Lachnospiraceae	Ruminococcus	unclassified	DQ805608.1 gg_id:196505 human fecal clone RL203_aai64h05	19221	0.000851944	0.225751	0.479344	-702.746
Bacteria	Firmicutes	Clostridia	Clostridiales	Lachnospiraceae	unclassified	unclassified	DQ806689.1 gg_id:195805 human fecal clone RL186_aao47f01	19689	0.000156763	0.147609	0.454386	-602.675
Bacteria	Proteobacteria	Gammaproteobacteria	Enterobacteriales	Enterobacteriaceae	Pantoea	unclassified	EF050809.1 gg_id:175147 Pantoea agglomerans str. PGHL10	5457	0.00279978	0.285329	0.322748	-885.902
Bacteria	Bacteroidetes	Bacteroidia	Bacteroidales	Porphyromonadaceae	Odoribacter	unclassified	EU728709.1 gg_id:347862 Odoribacter splanchnicus str. DJF_B089	69144	0.00167409	0.236189	0.303475	-1305.04

## Sheet: Table S1c-Fungal UC vs Healthy
Table S1c: Significantly differential Fungal OTUs between UC patients and Healthy controls (p-value<0.05, q-value<0.3)
Kingdom	Phylum	Class	Order	Family	Genus	Species	OTU	Selected Model	p-value for selected model	q_value	Control_mean	Patient_mean	Control_minus_Patient_mean	Significant Group
Fungi	Ascomycota	Dothideomycetes	Pleosporales	Pleosporaceae	Alternaria	Alternaria alternata	OTU_9	NB	0.000986652	0.0139228	446.615	0.766667	445.849	Control
Fungi	Ascomycota	Eurotiomycetes	Eurotiales	Trichocomaceae	Aspergillus	Aspergillus flavus	OTU_48	ZINB	0.00786281	0.0832147	71.2308	2.6	68.6308	Control
Fungi	Ascomycota	Saccharomycetes	Saccharomycetales	Incertae sedis	Candida	Candida sojae	OTU_63	ZINB	4.14e-31	2.6289e-29	56.2308	0.2	56.0308	Control
Fungi	Ascomycota	Eurotiomycetes	Eurotiales	Trichocomaceae	Aspergillus	Aspergillus cibarius	OTU_123	NB	0.0282836	0.276309	45.5385	0.833333	44.7051	Control
Fungi	Basidiomycota	Tremellomycetes	Trichosporonales	Trichosporonaceae	Trichosporon	unassigned	OTU_84	ZINB	2.39e-36	3.0353e-34	38	5.16667	32.8333	Control
Fungi	Ascomycota	Eurotiomycetes	Eurotiales	Trichocomaceae	Talaromyces	Talaromyces stollii	OTU_39	ZINB	7.63e-06	0.000310832	31	18.0333	12.9667	Control
Fungi	Basidiomycota	Microbotryomycetes	Sporidiobolales	unassigned	unassigned	unassigned	OTU_87	ZINB	0.00239085	0.0303638	13.1538	3.96667	9.18718	Control
Fungi	Ascomycota	Sordariomycetes	Glomerellales	Glomerellaceae	Glomerella	Glomerella cingulata	OTU_137	ZINB	1.4e-05	0.0003556	3.76923	3.46667	0.302564	Control
Fungi	Ascomycota	Eurotiomycetes	Eurotiales	Trichocomaceae	Penicillium	Penicillium brevicompactum	OTU_177	ZINB	0.0036923	0.0426293	0.307692	0.666667	-0.358974	Patient
Fungi	Basidiomycota	Tremellomycetes	Tremellales	Incertae sedis	Cryptococcus	Cryptococcus victoriae	OTU_161	ZINB	0.000421683	0.00765053	0.384615	0.933333	-0.548718	Patient
Fungi	Basidiomycota	Agaricomycetes	Agaricales	Agaricaceae	Agaricus	Agaricus bisporus	OTU_40	ZINB	0.000131822	0.00279023	3.38462	18.5667	-15.1821	Patient
Fungi	Ascomycota	Saccharomycetes	Saccharomycetales	Incertae sedis	Debaryomyces	unassigned	OTU_16	ZINB	0.000542511	0.00861236	0.384615	121.6	-121.215	Patient
Fungi	Ascomycota	Saccharomycetes	Saccharomycetales	Incertae sedis	Candida	Candida albicans	OTU_4	ZINB	9.79e-06	0.000310832	6.15385	456.667	-450.513	Patient
