# Supplementary material for: Disease Severity and Immune Activity Relate to Distinct Interkingdom Gut Microbiome States in Ethnically Distinct Ulcerative Colitis Patients
Source: mBio. 2016 Aug 16;7(4):e01072-16. doi: 10.1128/mBio.01072-16 (PMC4992973; doi:10.1128/mBio.01072-16)
Supplement: Table S2 — Microbial OTUs differentially enriched among UC MCSs. (a) Bacterial OTUs that differ significantly between UC MCSs (MiSeq, Kruskal-Wallis test P value, <0.05; q values, <0.08). (b) Fungal OTUs that differ significantly between UC MCSs (MiSeq, P value, <0.05). [file mbo004162947st2.xlsx]

## Sheet: Table S2a
Table S2a: Significantly differential Bacterial OTUs between UC-MCS (MiSeq, Kruskal-Wallis p-value<0.05, q-value < 0.08)
OTU	Kingdom	Phylum	Class	Order	Family	Genus	Species	Kruskal-Wallis pvalue	Kruskal-Wallis qvalue	MCS1_Median	MCS2_Median	MCS3_Median	MCS4_Media	MCS1_mean	MCS2_mean	MCS3_mean	MCS4_mean	MCS1_vs_2_Model	MCS1_vs_2_pvalue	MCS1_vs_2_change	MCS1_vs_3_Model	MCS1_vs_3_pvalue	MCS1_vs_3_change	MCS1_vs_4_Model	MCS1_vs_4_pvalue	MCS1_vs_4_change
1147868	Bacteria	Firmicutes	Bacilli	Lactobacillales	Lactobacillaceae	Lactobacillus	unclassified	3.76441e-06	0.00487631	0	0	0	1	0	0	0	1.33333	#N/A	NA	NA	NA	NA	NA	Poisson	0.999064	-1.33333
161423	Bacteria	Bacteroidetes	Bacteroidia	Bacteroidales	Bacteroidaceae	Bacteroides	unclassified	0.000101155	0.0346285	323.5	58	3.5	0	324.833	73.2	7	2	NB	2.93534e-05	251.633	NB	1.1401e-19	317.833	NB	4.18816e-20	322.833
2942332	Bacteria	Firmicutes	Clostridia	Clostridiales	unclassified	unclassified	unclassified	0.000154856	0.0346285	0	0	1	0	0	0	0.75	0	#N/A	NA	NA	Poisson	0.99856	-0.75	NA	NA	NA
New.CleanUp.ReferenceOTU4884	Bacteria	Bacteroidetes	Bacteroidia	Bacteroidales	Prevotellaceae	Prevotella	copri	0.000158856	0.0346285	0	0	1	0	0	0	1	0	#N/A	NA	NA	Poisson	0.997702	-1	NA	NA	NA
New.CleanUp.ReferenceOTU32801	Bacteria	Bacteroidetes	Bacteroidia	Bacteroidales	Prevotellaceae	Prevotella	copri	0.000160207	0.0346285	0	0	7	0	0	0	34.25	0	#N/A	NA	NA	ZINB	0.990069	-34.25	NA	NA	NA
176062	Bacteria	Firmicutes	Clostridia	Clostridiales	unclassified	unclassified	unclassified	0.000160207	0.0346285	0	0	20	0	0	0	46	0	#N/A	NA	NA	ZINB	0.990192	-46	NA	NA	NA
New.CleanUp.ReferenceOTU50385	Bacteria	Bacteroidetes	Bacteroidia	Bacteroidales	Bacteroidaceae	Bacteroides	unclassified	0.000361994	0.0388988	2	0	0	0	2.33333	0.9	0	0	NB	0.0637591	1.43333	Poisson	0.996589	2.33333	Poisson	0.997046	2.33333
New.ReferenceOTU97	Bacteria	Firmicutes	Clostridia	Clostridiales	Ruminococcaceae	unclassified	unclassified	0.000398933	0.0388988	11.5	3.5	2	0	12	3.1	2.25	0	NB	7.05403e-06	8.9	NB	0.000157857	9.75	NB	0.996806	12
301253	Bacteria	Bacteroidetes	Bacteroidia	Bacteroidales	Prevotellaceae	Prevotella	copri	0.000403582	0.0388988	0	0	11	1	0	0	18.75	20.6667	#N/A	NA	NA	ZINB	0.993779	-18.75	ZINB	0.993749	-20.6667
4384058	Bacteria	Proteobacteria	Gammaproteobacteria	Enterobacteriales	Enterobacteriaceae	unclassified	unclassified	0.000449909	0.0388988	0	0	0	1	0	0	0	20.6667	#N/A	NA	NA	NA	NA	NA	ZINB	0.993749	-20.6667
269125	Bacteria	Firmicutes	Bacilli	Lactobacillales	Lactobacillaceae	Lactobacillus	ruminis	0.000449909	0.0388988	0	0	0	3	0	0	0	5	#N/A	NA	NA	NA	NA	NA	NB	0.997529	-5
102049	Bacteria	Actinobacteria	Actinobacteria	Bifidobacteriales	Bifidobacteriaceae	Bifidobacterium	unclassified	0.000449909	0.0388988	0	0	0	2	0	0	0	2	#N/A	NA	NA	NA	NA	NA	Poisson	0.997627	-2
New.CleanUp.ReferenceOTU375	Bacteria	Firmicutes	Bacilli	Lactobacillales	Streptococcaceae	Lactococcus	unclassified	0.000449909	0.0388988	0	0	0	1	0	0	0	1.33333	#N/A	NA	NA	NA	NA	NA	Poisson	0.997671	-1.33333
751643	Bacteria	Firmicutes	Bacilli	Lactobacillales	Lactobacillaceae	Lactobacillus	unclassified	0.000449909	0.0388988	0	0	0	1	0	0	0	1	#N/A	NA	NA	NA	NA	NA	Poisson	0.997702	-1
New.CleanUp.ReferenceOTU24463	Bacteria	Proteobacteria	Gammaproteobacteria	Enterobacteriales	Enterobacteriaceae	unclassified	unclassified	0.000449909	0.0388988	0	0	0	1	0	0	0	1	#N/A	NA	NA	NA	NA	NA	Poisson	0.997702	-1
184464	Bacteria	Bacteroidetes	Bacteroidia	Bacteroidales	Prevotellaceae	Prevotella	copri	0.000664783	0.0478972	0	0	38.5	0	0	0	98.5	6	#N/A	NA	NA	ZINB	0.984369	-98.5	ZINB	0.997077	-6
336372	Bacteria	Bacteroidetes	Bacteroidia	Bacteroidales	Prevotellaceae	Prevotella	copri	0.000664783	0.0478972	0	0	21	0	0	0	28	2	#N/A	NA	NA	ZINB	0.994047	-28	ZINB	0.998233	-2
181539	Bacteria	Bacteroidetes	Bacteroidia	Bacteroidales	Prevotellaceae	Prevotella	copri	0.000664783	0.0478972	0	0	23.5	0	0	0	26.5	0.666667	#N/A	NA	NA	ZINB	0.994062	-26.5	Poisson	0.997746	-0.666667
292041	Bacteria	Bacteroidetes	Bacteroidia	Bacteroidales	Prevotellaceae	Prevotella	copri	0.000747676	0.0497915	0	0	17.5	0	0	0	26.25	1	#N/A	NA	NA	ZINB	0.990568	-26.25	Poisson	0.996389	-1
172777	Bacteria	Bacteroidetes	Bacteroidia	Bacteroidales	Bacteroidaceae	Bacteroides	unclassified	0.00076786	0.0497915	17.5	4.5	0	0	27.6667	9.7	0	0	NB	0.0342085	17.9667	NB	0.997575	27.6667	NB	0.996683	27.6667
173565	Bacteria	Bacteroidetes	Bacteroidia	Bacteroidales	Prevotellaceae	Prevotella	copri	0.000827525	0.0498474	0	0	1	0	0	0	1	0.333333	#N/A	NA	NA	Poisson	0.997702	-1	Poisson	0.998613	-0.333333
2037235	Bacteria	Bacteroidetes	Bacteroidia	Bacteroidales	Prevotellaceae	Prevotella	copri	0.000845594	0.0498474	0	0	17	0	0	0	18	4.66667	#N/A	NA	NA	ZINB	0.994178	-18	ZINB	0.99711	-4.66667
849535	Bacteria	Bacteroidetes	Bacteroidia	Bacteroidales	Prevotellaceae	Prevotella	copri	0.000948662	0.0534917	0	0	162.5	0	0	608	1115	0	ZINB	0.907101	-608	ZINB	0.934256	-1115	NA	NA	NA
211706	Bacteria	Bacteroidetes	Bacteroidia	Bacteroidales	Bacteroidaceae	Bacteroides	unclassified	0.00121238	0.0560481	13	5	0	0	13.9167	4.9	0	0.666667	NB	0.00499524	9.01667	NB	0.997645	13.9167	NB	0.000776527	13.25
678717	Bacteria	Firmicutes	Clostridia	Clostridiales	unclassified	unclassified	unclassified	0.00142258	0.0560481	0	0	4	0	0.0833333	0	3.25	0	Poisson	0.998147	0.0833333	Poisson	0.000415094	-3.16667	Poisson	0.997534	0.0833333
292057	Bacteria	Firmicutes	Bacilli	Lactobacillales	Lactobacillaceae	Lactobacillus	unclassified	0.00156518	0.0560481	0	0.5	0	15	0	6.8	0.25	90.6667	NB	0.997495	-6.8	Poisson	0.997852	-0.25	NB	0.998246	-90.6667
4389066	Bacteria	Firmicutes	Clostridia	Clostridiales	unclassified	unclassified	unclassified	0.00160793	0.0560481	0	0	2	0	0	0.1	1.75	0	Poisson	0.997951	-0.1	Poisson	0.997642	-1.75	NA	NA	NA
297856	Bacteria	Firmicutes	Clostridia	Clostridiales	Lachnospiraceae	unclassified	unclassified	0.00161586	0.0560481	0	0	2.5	0	0	0.1	2.5	0	Poisson	0.997951	-0.1	Poisson	0.996226	-2.5	NA	NA	NA
New.ReferenceOTU320	Bacteria	Bacteroidetes	Bacteroidia	Bacteroidales	Bacteroidaceae	Bacteroides	unclassified	0.00163216	0.0560481	2	0	0	0	2	0.3	0	0	Poisson	0.00194802	1.7	Poisson	0.996615	2	Poisson	0.995409	2
New.ReferenceOTU69	Bacteria	Bacteroidetes	Bacteroidia	Bacteroidales	Bacteroidaceae	Bacteroides	unclassified	0.00171768	0.0560481	3	0	0	0	4.16667	0.7	0	0	NB	0.0116587	3.46667	NB	0.997769	4.16667	NB	0.996961	4.16667
4436552	Bacteria	Bacteroidetes	Bacteroidia	Bacteroidales	Prevotellaceae	Prevotella	copri	0.00176448	0.0560481	0	0	733	1	0.333333	0.4	1324.75	3407	Poisson	0.796526	-0.0666667	NB	1.09953e-14	-1324.42	NB	9.1944e-11	-3406.67
1992	Bacteria	Bacteroidetes	Bacteroidia	Bacteroidales	Bacteroidaceae	Bacteroides	unclassified	0.00177301	0.0560481	72	4	20	0	77.75	7.2	22	2	ZINB	1.39832e-12	70.55	ZINB	0.00266063	55.75	ZINB	0.00144233	75.75
1508541	Bacteria	Bacteroidetes	Bacteroidia	Bacteroidales	Bacteroidaceae	Bacteroides	unclassified	0.0019094	0.0560481	22	3.5	1	0	23.1667	7.3	1	0.333333	NB	0.00609319	15.8667	NB	5.78842e-06	22.1667	NB	0.000209723	22.8333
326482	Bacteria	Bacteroidetes	Bacteroidia	Bacteroidales	Prevotellaceae	Prevotella	copri	0.00193404	0.0560481	0	0	59.5	0	0	5.4	85.25	0	ZINB	0.994548	-5.4	ZINB	0.984484	-85.25	NA	NA	NA
3887769	Bacteria	Bacteroidetes	Bacteroidia	Bacteroidales	Bacteroidaceae	Bacteroides	unclassified	0.00193575	0.0560481	4	1	0	0	4.25	1.5	0	0.333333	NB	0.00612681	2.75	Poisson	0.994488	4.25	Poisson	0.0117022	3.91667
184209	Bacteria	Bacteroidetes	Bacteroidia	Bacteroidales	Bacteroidaceae	Bacteroides	unclassified	0.0019949	0.0560481	6.5	2	0.5	0	9.08333	3.8	0.75	0	NB	0.0366765	5.28333	NB	0.000447532	8.33333	NB	0.996847	9.08333
4289859	Bacteria	Firmicutes	Clostridia	Clostridiales	unclassified	unclassified	unclassified	0.0020127	0.0560481	0	0	1	0	0.0833333	0	1.25	0	Poisson	0.998147	0.0833333	Poisson	0.0134322	-1.16667	Poisson	0.997534	0.0833333
304047	Bacteria	Bacteroidetes	Bacteroidia	Bacteroidales	Bacteroidaceae	Bacteroides	unclassified	0.00215522	0.0560481	2.5	0	0	0	2.08333	0	0	0	Poisson	0.994637	2.08333	ZINB	0.996779	2.08333	ZINB	0.99722	2.08333
177222	Bacteria	Bacteroidetes	Bacteroidia	Bacteroidales	Bacteroidaceae	Bacteroides	unclassified	0.00244805	0.0560481	10	3.5	0.5	0	29.5	4.8	0.5	0	NB	0.00121139	24.7	NB	0.000126499	29	NB	0.996674	29.5
New.ReferenceOTU308	Bacteria	Bacteroidetes	Bacteroidia	Bacteroidales	Bacteroidaceae	Bacteroides	unclassified	0.00247381	0.0560481	6	2	0	0	6.5	3.9	0	0	NB	0.207983	2.6	NB	0.996416	6.5	NB	0.996896	6.5
192684	Bacteria	Bacteroidetes	Bacteroidia	Bacteroidales	Bacteroidaceae	Bacteroides	unclassified	0.00272934	0.0560481	4.5	0	0	0	12	0.8	0	0	NB	0.000200711	11.2	NB	0.99766	12	NB	0.996806	12
4318208	Bacteria	Bacteroidetes	Bacteroidia	Bacteroidales	Prevotellaceae	Prevotella	copri	0.003098	0.0560481	0	0	364.5	0	0	0.1	414.75	15.6667	Poisson	0.997951	-0.1	ZINB	0.973745	-414.75	ZINB	0.995189	-15.6667
157327	Bacteria	Bacteroidetes	Bacteroidia	Bacteroidales	Bacteroidaceae	Bacteroides	unclassified	0.00327501	0.0560481	27	4	2	0	28.5833	7.4	1.5	1	NB	0.00271357	21.1833	ZINB	1.69825e-07	27.0833	ZINB	3.29727e-05	27.5833
4381553	Bacteria	Bacteroidetes	Bacteroidia	Bacteroidales	Bacteroidaceae	Bacteroides	unclassified	0.0033119	0.0560481	304	5	8	1	1579.58	1085.2	8.75	1	NB	0.657925	494.383	NB	5.28422e-08	1570.83	NB	1.71425e-09	1578.58
3426658	Bacteria	Bacteroidetes	Bacteroidia	Bacteroidales	Bacteroidaceae	Bacteroides	unclassified	0.00359802	0.0560481	9	2	0	0	10.8333	3.2	0.25	0	NB	0.00930395	7.63333	ZINB	0.000563809	10.5833	ZINB	0.992554	10.8333
177134	Bacteria	Firmicutes	Clostridia	Clostridiales	Ruminococcaceae	unclassified	unclassified	0.00369763	0.0560481	0	0	1	0	0	1.8	0.75	0	ZINB	0.996698	-1.8	Poisson	0.99856	-0.75	NA	NA	NA
189588	Bacteria	Firmicutes	Clostridia	Clostridiales	Lachnospiraceae	Blautia	unclassified	0.00370539	0.0560481	10	24.5	0.5	1	12.5	38.1	0.75	0.666667	NB	0.0128402	-25.6	NB	0.000350265	11.75	NB	0.00141151	11.8333
195028	Bacteria	Firmicutes	Clostridia	Clostridiales	Lachnospiraceae	Blautia	unclassified	0.00467475	0.0560481	0	2	0	0	0.25	5.7	0	0	NB	0.000831782	-5.45	ZINB	0.998161	0.25	ZINB	0.997521	0.25
4295618	Bacteria	Bacteroidetes	Bacteroidia	Bacteroidales	Prevotellaceae	Prevotella	copri	0.00471739	0.0560481	0	0	1	0	0	0	1	0	#N/A	NA	NA	Poisson	0.997702	-1	NA	NA	NA
New.CleanUp.ReferenceOTU35616	Bacteria	Bacteroidetes	Bacteroidia	Bacteroidales	Prevotellaceae	Prevotella	copri	0.00471739	0.0560481	0	0	1	0	0	0	1	0	#N/A	NA	NA	Poisson	0.997702	-1	NA	NA	NA
New.CleanUp.ReferenceOTU58350	Bacteria	Firmicutes	Clostridia	Clostridiales	unclassified	unclassified	unclassified	0.00471739	0.0560481	0	0	1	0	0	0	1	0	#N/A	NA	NA	Poisson	0.997702	-1	NA	NA	NA
4307391	Bacteria	Bacteroidetes	Bacteroidia	Bacteroidales	Prevotellaceae	Prevotella	melaninogenica	0.00471739	0.0560481	0	0	0.5	0	0	0	0.5	0	#N/A	NA	NA	Poisson	0.997777	-0.5	NA	NA	NA
322803	Bacteria	Firmicutes	Clostridia	Clostridiales	Lachnospiraceae	unclassified	unclassified	0.00471739	0.0560481	0	0	0.5	0	0	0	0.5	0	#N/A	NA	NA	Poisson	0.997777	-0.5	NA	NA	NA
New.CleanUp.ReferenceOTU12268	Bacteria	Firmicutes	Clostridia	Clostridiales	Clostridiaceae	unclassified	unclassified	0.00471739	0.0560481	0	0	0.5	0	0	0	0.5	0	#N/A	NA	NA	Poisson	0.997777	-0.5	NA	NA	NA
New.CleanUp.ReferenceOTU16322	Bacteria	Firmicutes	Clostridia	Clostridiales	Ruminococcaceae	unclassified	unclassified	0.00471739	0.0560481	0	0	0.5	0	0	0	0.5	0	#N/A	NA	NA	Poisson	0.997777	-0.5	NA	NA	NA
New.CleanUp.ReferenceOTU22670	Bacteria	Firmicutes	Clostridia	Clostridiales	Ruminococcaceae	unclassified	unclassified	0.00471739	0.0560481	0	0	0.5	0	0	0	0.5	0	#N/A	NA	NA	Poisson	0.997777	-0.5	NA	NA	NA
New.CleanUp.ReferenceOTU22691	Bacteria	Firmicutes	Clostridia	Clostridiales	Lachnospiraceae	Blautia	unclassified	0.00471739	0.0560481	0	0	0.5	0	0	0	0.5	0	#N/A	NA	NA	Poisson	0.997777	-0.5	NA	NA	NA
New.CleanUp.ReferenceOTU24420	Bacteria	Firmicutes	Clostridia	Clostridiales	Lachnospiraceae	unclassified	unclassified	0.00471739	0.0560481	0	0	0.5	0	0	0	0.5	0	#N/A	NA	NA	Poisson	0.997777	-0.5	NA	NA	NA
New.CleanUp.ReferenceOTU33198	Bacteria	Bacteroidetes	Bacteroidia	Bacteroidales	Bacteroidaceae	Bacteroides	unclassified	0.00471739	0.0560481	0	0	0.5	0	0	0	0.5	0	#N/A	NA	NA	Poisson	0.997777	-0.5	NA	NA	NA
New.CleanUp.ReferenceOTU37179	Bacteria	Firmicutes	Clostridia	Clostridiales	Lachnospiraceae	Roseburia	unclassified	0.00471739	0.0560481	0	0	0.5	0	0	0	0.5	0	#N/A	NA	NA	Poisson	0.997777	-0.5	NA	NA	NA
New.CleanUp.ReferenceOTU40515	Bacteria	Bacteroidetes	Bacteroidia	Bacteroidales	Bacteroidaceae	Bacteroides	unclassified	0.00471739	0.0560481	0	0	0.5	0	0	0	0.5	0	#N/A	NA	NA	Poisson	0.997777	-0.5	NA	NA	NA
New.CleanUp.ReferenceOTU44096	Bacteria	Firmicutes	Clostridia	Clostridiales	Lachnospiraceae	Lachnospira	unclassified	0.00471739	0.0560481	0	0	0.5	0	0	0	0.5	0	#N/A	NA	NA	Poisson	0.997777	-0.5	NA	NA	NA
New.CleanUp.ReferenceOTU45187	Bacteria	Firmicutes	Clostridia	Clostridiales	Lachnospiraceae	unclassified	unclassified	0.00471739	0.0560481	0	0	0.5	0	0	0	0.5	0	#N/A	NA	NA	Poisson	0.997777	-0.5	NA	NA	NA
New.CleanUp.ReferenceOTU49976	Bacteria	Bacteroidetes	Bacteroidia	Bacteroidales	Prevotellaceae	Prevotella	copri	0.00471739	0.0560481	0	0	0.5	0	0	0	0.5	0	#N/A	NA	NA	Poisson	0.997777	-0.5	NA	NA	NA
New.CleanUp.ReferenceOTU51098	Bacteria	Firmicutes	Erysipelotrichi	Erysipelotrichales	Erysipelotrichaceae	Catenibacterium	unclassified	0.00471739	0.0560481	0	0	0.5	0	0	0	0.5	0	#N/A	NA	NA	Poisson	0.997777	-0.5	NA	NA	NA
New.CleanUp.ReferenceOTU52517	Bacteria	Firmicutes	Clostridia	Clostridiales	unclassified	unclassified	unclassified	0.00471739	0.0560481	0	0	0.5	0	0	0	0.5	0	#N/A	NA	NA	Poisson	0.997777	-0.5	NA	NA	NA
New.CleanUp.ReferenceOTU53775	Bacteria	Firmicutes	Clostridia	Clostridiales	unclassified	unclassified	unclassified	0.00471739	0.0560481	0	0	0.5	0	0	0	0.5	0	#N/A	NA	NA	Poisson	0.997777	-0.5	NA	NA	NA
New.CleanUp.ReferenceOTU60000	Bacteria	Firmicutes	Clostridia	Clostridiales	Clostridiaceae	Clostridium	unclassified	0.00471739	0.0560481	0	0	0.5	0	0	0	0.5	0	#N/A	NA	NA	Poisson	0.997777	-0.5	NA	NA	NA
New.CleanUp.ReferenceOTU60942	Bacteria	Firmicutes	Clostridia	Clostridiales	Lachnospiraceae	unclassified	unclassified	0.00471739	0.0560481	0	0	0.5	0	0	0	0.5	0	#N/A	NA	NA	Poisson	0.997777	-0.5	NA	NA	NA
193314	Bacteria	Firmicutes	Clostridia	Clostridiales	Ruminococcaceae	Ruminococcus	unclassified	0.0047539	0.0560481	0	0	0.5	0	0	0	121	0	#N/A	NA	NA	ZINB	0.973976	-121	NA	NA	NA
188851	Bacteria	Bacteroidetes	Bacteroidia	Bacteroidales	S24-7	unclassified	unclassified	0.0047539	0.0560481	0	0	126.5	0	0	0	306	0	#N/A	NA	NA	ZINB	0.976387	-306	NA	NA	NA
4429981	Bacteria	Firmicutes	Clostridia	Clostridiales	unclassified	unclassified	unclassified	0.0047539	0.0560481	0	0	161.5	0	0	0	172	0	#N/A	NA	NA	ZINB	0.977024	-172	NA	NA	NA
2403301	Bacteria	Firmicutes	Clostridia	Clostridiales	Lachnospiraceae	unclassified	unclassified	0.0047539	0.0560481	0	0	4	0	0	0	70	0	#N/A	NA	NA	ZINB	0.98566	-70	NA	NA	NA
337161	Bacteria	Firmicutes	Clostridia	Clostridiales	Ruminococcaceae	unclassified	unclassified	0.0047539	0.0560481	0	0	30	0	0	0	65.25	0	#N/A	NA	NA	ZINB	0.986042	-65.25	NA	NA	NA
New.CleanUp.ReferenceOTU23159	Bacteria	Bacteroidetes	Bacteroidia	Bacteroidales	Prevotellaceae	Prevotella	stercorea	0.0047539	0.0560481	0	0	0.5	0	0	0	17.5	0	#N/A	NA	NA	ZINB	0.990265	-17.5	NA	NA	NA
584107	Bacteria	Firmicutes	Clostridia	Clostridiales	unclassified	unclassified	unclassified	0.0047539	0.0560481	0	0	1.5	0	0	0	7.5	0	#N/A	NA	NA	ZINB	0.994795	-7.5	NA	NA	NA
771181	Bacteria	Firmicutes	Clostridia	Clostridiales	Ruminococcaceae	unclassified	unclassified	0.0047539	0.0560481	0	0	2	0	0	0	8.5	0	#N/A	NA	NA	ZINB	0.994819	-8.5	NA	NA	NA
849393	Bacteria	Bacteroidetes	Bacteroidia	Bacteroidales	Bacteroidaceae	Bacteroides	unclassified	0.0047539	0.0560481	0	0	48.5	0	0	0	49.5	0	#N/A	NA	NA	ZINB	0.995699	-49.5	NA	NA	NA
176785	Bacteria	Firmicutes	Clostridia	Clostridiales	Ruminococcaceae	Oscillospira	unclassified	0.0047539	0.0560481	0	0	1.5	0	0	0	1.75	0	#N/A	NA	NA	Poisson	0.99629	-1.75	NA	NA	NA
New.CleanUp.ReferenceOTU22927	Bacteria	Bacteroidetes	Bacteroidia	Bacteroidales	Prevotellaceae	Prevotella	stercorea	0.0047539	0.0560481	0	0	1.5	0	0	0	1.75	0	#N/A	NA	NA	Poisson	0.99629	-1.75	NA	NA	NA
New.CleanUp.ReferenceOTU23760	Bacteria	Bacteroidetes	Bacteroidia	Bacteroidales	Bacteroidaceae	Bacteroides	unclassified	0.0047539	0.0560481	0	0	1.5	0	0	0	1.75	0	#N/A	NA	NA	Poisson	0.99629	-1.75	NA	NA	NA
New.CleanUp.ReferenceOTU44943	Bacteria	Firmicutes	Clostridia	Clostridiales	Ruminococcaceae	unclassified	unclassified	0.0047539	0.0560481	0	0	0.5	0	0	0	1.75	0	#N/A	NA	NA	Poisson	0.99629	-1.75	NA	NA	NA
New.CleanUp.ReferenceOTU49048	Bacteria	Bacteroidetes	Bacteroidia	Bacteroidales	[Paraprevotellaceae]	[Prevotella]	unclassified	0.0047539	0.0560481	0	0	0.5	0	0	0	4.75	0	#N/A	NA	NA	ZINB	0.996292	-4.75	NA	NA	NA
303963	Bacteria	Firmicutes	Clostridia	Clostridiales	Clostridiaceae	SMB53	unclassified	0.0047539	0.0560481	0	0	1	0	0	0	1.5	0	#N/A	NA	NA	Poisson	0.996317	-1.5	NA	NA	NA
524444	Bacteria	Firmicutes	Clostridia	Clostridiales	Lachnospiraceae	Blautia	unclassified	0.0047539	0.0560481	0	0	1	0	0	0	1.5	0	#N/A	NA	NA	Poisson	0.996317	-1.5	NA	NA	NA
New.CleanUp.ReferenceOTU33015	Bacteria	Firmicutes	Clostridia	Clostridiales	unclassified	unclassified	unclassified	0.0047539	0.0560481	0	0	1	0	0	0	1.5	0	#N/A	NA	NA	Poisson	0.996317	-1.5	NA	NA	NA
New.CleanUp.ReferenceOTU50199	Bacteria	Firmicutes	Clostridia	Clostridiales	unclassified	unclassified	unclassified	0.0047539	0.0560481	0	0	0.5	0	0	0	1.25	0	#N/A	NA	NA	Poisson	0.99635	-1.25	NA	NA	NA
New.CleanUp.ReferenceOTU28012	Bacteria	Firmicutes	Clostridia	Clostridiales	unclassified	unclassified	unclassified	0.0047539	0.0560481	0	0	0.5	0	0	0	1.25	0	#N/A	NA	NA	Poisson	0.99635	-1.25	NA	NA	NA
New.CleanUp.ReferenceOTU53899	Bacteria	Firmicutes	Erysipelotrichi	Erysipelotrichales	Erysipelotrichaceae	Catenibacterium	unclassified	0.0047539	0.0560481	0	0	0.5	0	0	0	1	0	#N/A	NA	NA	Poisson	0.996389	-1	NA	NA	NA
336325	Bacteria	Firmicutes	Clostridia	Clostridiales	unclassified	unclassified	unclassified	0.0047539	0.0560481	0	0	0.5	0	0	0	1	0	#N/A	NA	NA	Poisson	0.996389	-1	NA	NA	NA
1904497	Bacteria	Firmicutes	Clostridia	Clostridiales	unclassified	unclassified	unclassified	0.0047539	0.0560481	0	0	0.5	0	0	0	1	0	#N/A	NA	NA	Poisson	0.996389	-1	NA	NA	NA
New.CleanUp.ReferenceOTU12247	Bacteria	Firmicutes	Clostridia	Clostridiales	Ruminococcaceae	Ruminococcus	unclassified	0.0047539	0.0560481	0	0	0.5	0	0	0	1	0	#N/A	NA	NA	Poisson	0.996389	-1	NA	NA	NA
New.CleanUp.ReferenceOTU21275	Bacteria	Bacteroidetes	Bacteroidia	Bacteroidales	Prevotellaceae	Prevotella	stercorea	0.0047539	0.0560481	0	0	0.5	0	0	0	1	0	#N/A	NA	NA	Poisson	0.996389	-1	NA	NA	NA
New.CleanUp.ReferenceOTU40148	Bacteria	Bacteroidetes	Bacteroidia	Bacteroidales	Bacteroidaceae	Bacteroides	unclassified	0.0047539	0.0560481	0	0	0.5	0	0	0	1	0	#N/A	NA	NA	Poisson	0.996389	-1	NA	NA	NA
New.CleanUp.ReferenceOTU64354	Bacteria	Bacteroidetes	Bacteroidia	Bacteroidales	Bacteroidaceae	Bacteroides	unclassified	0.0047539	0.0560481	0	0	0.5	0	0	0	1	0	#N/A	NA	NA	Poisson	0.996389	-1	NA	NA	NA
4412542	Bacteria	Bacteroidetes	Bacteroidia	Bacteroidales	Prevotellaceae	Prevotella	copri	0.0047539	0.0560481	0	0	0.5	0	0	0	2.25	0	#N/A	NA	NA	ZINB	0.996425	-2.25	NA	NA	NA
350627	Bacteria	Bacteroidetes	Bacteroidia	Bacteroidales	Prevotellaceae	Prevotella	copri	0.0047539	0.0560481	0	0	1	0	0	0	4.25	0	#N/A	NA	NA	ZINB	0.996738	-4.25	NA	NA	NA
New.CleanUp.ReferenceOTU26300	Bacteria	Bacteroidetes	Bacteroidia	Bacteroidales	Bacteroidaceae	Bacteroides	unclassified	0.0047539	0.0560481	0	0	5.5	0	0	0	5.75	0	#N/A	NA	NA	ZINB	0.9968	-5.75	NA	NA	NA
527941	Bacteria	Bacteroidetes	Bacteroidia	Bacteroidales	Prevotellaceae	Prevotella	copri	0.0047539	0.0560481	0	0	2.5	0	0	0	5	0	#N/A	NA	NA	ZINB	0.996819	-5	NA	NA	NA
298451	Bacteria	Bacteroidetes	Bacteroidia	Bacteroidales	Prevotellaceae	Prevotella	copri	0.0047539	0.0560481	0	0	3	0	0	0	5	0	#N/A	NA	NA	ZINB	0.996821	-5	NA	NA	NA
New.CleanUp.ReferenceOTU24195	Bacteria	Bacteroidetes	Bacteroidia	Bacteroidales	Prevotellaceae	Prevotella	copri	0.0047539	0.0560481	0	0	3	0	0	0	3.5	0	#N/A	NA	NA	ZINB	0.996874	-3.5	NA	NA	NA
178640	Bacteria	Firmicutes	Clostridia	Clostridiales	Clostridiaceae	SMB53	unclassified	0.0047539	0.0560481	0	0	2	0	0	0	3.25	0	#N/A	NA	NA	ZINB	0.996884	-3.25	NA	NA	NA
591118	Bacteria	Firmicutes	Clostridia	Clostridiales	Lachnospiraceae	unclassified	unclassified	0.0047539	0.0560481	0	0	1	0	0	0	1.75	0	#N/A	NA	NA	NB	0.997642	-1.75	NA	NA	NA
New.CleanUp.ReferenceOTU38822	Bacteria	Firmicutes	Clostridia	Clostridiales	unclassified	unclassified	unclassified	0.0047539	0.0560481	0	0	1	0	0	0	1.75	0	#N/A	NA	NA	NB	0.997642	-1.75	NA	NA	NA
New.CleanUp.ReferenceOTU43727	Bacteria	Firmicutes	Clostridia	Clostridiales	unclassified	unclassified	unclassified	0.0047539	0.0560481	0	0	0.5	0	0	0	0.75	0	#N/A	NA	NA	Poisson	0.997733	-0.75	NA	NA	NA
New.CleanUp.ReferenceOTU42913	Bacteria	Firmicutes	Clostridia	Clostridiales	Lachnospiraceae	unclassified	unclassified	0.0047539	0.0560481	0	0	0.5	0	0	0	0.75	0	#N/A	NA	NA	Poisson	0.997733	-0.75	NA	NA	NA
New.CleanUp.ReferenceOTU59565	Bacteria	Bacteroidetes	Bacteroidia	Bacteroidales	S24-7	unclassified	unclassified	0.0047539	0.0560481	0	0	0.5	0	0	0	0.75	0	#N/A	NA	NA	Poisson	0.997733	-0.75	NA	NA	NA
4446320	Bacteria	Firmicutes	Clostridia	Clostridiales	Clostridiaceae	unclassified	unclassified	0.0047539	0.0560481	0	0	0.5	0	0	0	0.75	0	#N/A	NA	NA	Poisson	0.997733	-0.75	NA	NA	NA
New.CleanUp.ReferenceOTU15349	Bacteria	Firmicutes	Clostridia	Clostridiales	unclassified	unclassified	unclassified	0.0047539	0.0560481	0	0	0.5	0	0	0	0.75	0	#N/A	NA	NA	Poisson	0.997733	-0.75	NA	NA	NA
1768385	Bacteria	Firmicutes	Clostridia	Clostridiales	Peptostreptococcaceae	unclassified	unclassified	0.0047539	0.0560481	0	0	1.5	0	0	0	2.25	0	#N/A	NA	NA	ZINB	0.998048	-2.25	NA	NA	NA
2920309	Bacteria	Bacteroidetes	Bacteroidia	Bacteroidales	Bacteroidaceae	Bacteroides	unclassified	0.00504027	0.0588889	8	0	1	0	15	0.9	1	0	NB	1.41169e-05	14.1	NB	0.00106671	14	NB	0.996773	15
12574	Bacteria	Actinobacteria	Actinobacteria	Actinomycetales	Actinomycetaceae	Actinomyces	unclassified	0.00554926	0.0642569	4.5	11.5	1	41	4.16667	16	2.25	36.3333	NB	0.000932027	-11.8333	NB	0.296324	1.91667	NB	2.67327e-08	-32.1667
92535	Bacteria	Firmicutes	Bacilli	Lactobacillales	Streptococcaceae	Streptococcus	unclassified	0.00587287	0.0659962	0	0	0	4	0	0.1	0	2.66667	Poisson	0.997951	-0.1	NA	NA	NA	Poisson	0.996215	-2.66667
4404220	Bacteria	Proteobacteria	Gammaproteobacteria	Pasteurellales	Pasteurellaceae	Actinobacillus	unclassified	0.00587287	0.0659962	0	0	0	2	0	0.1	0	1.33333	Poisson	0.997951	-0.1	NA	NA	NA	Poisson	0.997671	-1.33333
New.CleanUp.ReferenceOTU16318	Bacteria	Firmicutes	Bacilli	Lactobacillales	Lactobacillaceae	Lactobacillus	ruminis	0.00590301	0.0659962	0	0	0	4	0	0.1	0	14	Poisson	0.997951	-0.1	NA	NA	NA	ZINB	0.994313	-14
288680	Bacteria	Firmicutes	Bacilli	Lactobacillales	Streptococcaceae	Lactococcus	unclassified	0.00590301	0.0659962	0	0	0	3	0	0.1	0	2.66667	Poisson	0.997951	-0.1	NA	NA	NA	Poisson	0.996215	-2.66667
New.CleanUp.ReferenceOTU63593	Bacteria	Firmicutes	Clostridia	Clostridiales	Lachnospiraceae	unclassified	unclassified	0.00607183	0.0668793	1	0	0	0	0.916667	0	0	0	Poisson	0.994857	0.916667	Poisson	0.994916	0.916667	Poisson	0.995597	0.916667
553150	Bacteria	Firmicutes	Clostridia	Clostridiales	Lachnospiraceae	Coprococcus	unclassified	0.00611742	0.0668793	0	1	0	0	1.08333	6.5	0	0	NB	0.0995242	-5.41667	ZINB	0.995157	1.08333	ZINB	0.995814	1.08333
4410166	Bacteria	Bacteroidetes	Bacteroidia	Bacteroidales	Prevotellaceae	Prevotella	copri	0.00613671	0.0668793	0.5	0.5	8747.5	3	0.75	0.8	12334.5	594.667	Poisson	0.894335	-0.05	NB	1.41885e-25	-12333.8	NB	2.46477e-09	-593.917
15202	Bacteria	Firmicutes	Bacilli	Lactobacillales	Lactobacillaceae	Lactobacillus	unclassified	0.00714458	0.0731499	0	0	0	1	0	0.1	0	1.33333	Poisson	0.997951	-0.1	NA	NA	NA	Poisson	0.997671	-1.33333
297414	Bacteria	Bacteroidetes	Bacteroidia	Bacteroidales	Prevotellaceae	Prevotella	copri	0.00738706	0.0731499	0	0	1	0	0.0833333	0	1	130.333	Poisson	0.998147	0.0833333	Poisson	0.0262449	-0.916667	ZINB	4.19193e-09	-130.25
New.CleanUp.ReferenceOTU23917	Bacteria	Bacteroidetes	Bacteroidia	Bacteroidales	Bacteroidaceae	Bacteroides	unclassified	0.00751847	0.0731499	0	0	4.5	0	0	12	6	0	ZINB	0.987761	-12	NB	0.997509	-6	NA	NA	NA
3600504	Bacteria	Bacteroidetes	Bacteroidia	Bacteroidales	Bacteroidaceae	Bacteroides	unclassified	0.00788242	0.0731499	7740.5	1310	197	0	8224.17	2064.6	228.25	246	NB	0.0260097	6159.57	ZINB	0.000147702	7995.92	ZINB	0.0572195	7978.17
327218	Bacteria	Firmicutes	Clostridia	Clostridiales	Ruminococcaceae	unclassified	unclassified	0.0080181	0.0731499	0	1.5	5	0	0	7	5.75	0	ZINB	0.99172	-7	NB	0.997514	-5.75	NA	NA	NA
182588	Bacteria	Firmicutes	Clostridia	Clostridiales	Ruminococcaceae	Ruminococcus	unclassified	0.00808814	0.0731499	0	2.5	5	0	0	5.1	8.25	0	ZINB	0.994999	-5.1	NB	0.997475	-8.25	NA	NA	NA
1121530	Bacteria	Firmicutes	Bacilli	Lactobacillales	Lactobacillaceae	Lactobacillus	ruminis	0.00852181	0.0731499	0	0	0	1	0	0.1	0	0.666667	Poisson	0.997951	-0.1	NA	NA	NA	Poisson	0.998567	-0.666667
567427	Bacteria	Firmicutes	Bacilli	Lactobacillales	Streptococcaceae	Streptococcus	unclassified	0.00868596	0.0731499	0	0	0	1	0	0.3	0	4.33333	ZINB	0.998755	-0.3	NA	NA	NA	ZINB	0.996308	-4.33333
180462	Bacteria	Firmicutes	Clostridia	Clostridiales	Lachnospiraceae	Blautia	unclassified	0.00877311	0.0731499	20	11	2.5	1	23.5833	14.2	2.25	1.66667	NB	0.157154	9.38333	NB	1.3748e-05	21.3333	NB	5.63531e-05	21.9167
724120	Bacteria	Firmicutes	Bacilli	Lactobacillales	Streptococcaceae	Streptococcus	unclassified	0.00944871	0.0731499	0	0	0	2	0.25	0.7	0	5	NB	0.327341	-0.45	Poisson	0.996967	0.25	NB	7.19886e-05	-4.75
182255	Bacteria	Bacteroidetes	Bacteroidia	Bacteroidales	Bacteroidaceae	Bacteroides	unclassified	0.00977214	0.0731499	16.5	4	0.5	0	20.9167	6.9	0.5	0	NB	0.0382235	14.0167	ZINB	6.54766e-06	20.4167	ZINB	0.992292	20.9167
4401580	Bacteria	Bacteroidetes	Bacteroidia	Bacteroidales	Bacteroidaceae	Bacteroides	unclassified	0.0100258	0.0731499	8	0.5	0.5	0	149.25	3.9	1.5	0.333333	NB	2.42789e-05	145.35	NB	8.7837e-05	147.75	NB	0.000122553	148.917
132041	Bacteria	Actinobacteria	Actinobacteria	Bifidobacteriales	Bifidobacteriaceae	Bifidobacterium	unclassified	0.0104035	0.0731499	0	0	0	1	0	0.2	0	1	Poisson	0.996676	-0.2	NA	NA	NA	Poisson	0.997702	-1
905211	Bacteria	Actinobacteria	Actinobacteria	Actinomycetales	Micrococcaceae	Rothia	mucilaginosa	0.0104035	0.0731499	0	0	0	1	0	0.2	0	1	Poisson	0.996676	-0.2	NA	NA	NA	Poisson	0.997702	-1
186997	Bacteria	Firmicutes	Clostridia	Clostridiales	Lachnospiraceae	Blautia	unclassified	0.0108928	0.0731499	21	58	5.5	1	44.3333	148.9	5	1.33333	NB	0.0330424	-104.567	NB	0.00303962	39.3333	NB	0.000196968	43
4357811	Bacteria	Bacteroidetes	Bacteroidia	Bacteroidales	Bacteroidaceae	Bacteroides	unclassified	0.0109276	0.0731499	13	0.5	0	0	14.5	4.3	0.25	0	ZINB	0.0578344	10.2	ZINB	0.000205344	14.25	ZINB	0.992438	14.5
189356	Bacteria	Firmicutes	Clostridia	Clostridiales	Ruminococcaceae	unclassified	unclassified	0.0114836	0.0731499	0	2	0	0	0.166667	2.4	0.25	0	NB	0.00117396	-2.23333	Poisson	0.740599	-0.0833333	Poisson	0.997433	0.166667
New.CleanUp.ReferenceOTU60780	Bacteria	Firmicutes	Clostridia	Clostridiales	Lachnospiraceae	Blautia	unclassified	0.0116182	0.0731499	0	0.5	0	0	0	0.6	0	0	Poisson	0.99648	-0.6	NA	NA	NA	NA	NA	NA
1024529	Bacteria	Firmicutes	Clostridia	Clostridiales	Clostridiaceae	unclassified	unclassified	0.0116427	0.0731499	0	0	2.5	0	0	1.1	2.25	0	ZINB	0.997595	-1.1	Poisson	0.996245	-2.25	NA	NA	NA
2875735	Bacteria	Bacteroidetes	Bacteroidia	Bacteroidales	Bacteroidaceae	Bacteroides	unclassified	0.012347	0.0731499	1.5	0	0	0	3.08333	0.5	0	0	NB	0.00388772	2.58333	NB	0.9978	3.08333	NB	0.997005	3.08333
182483	Bacteria	Firmicutes	Erysipelotrichi	Erysipelotrichales	Erysipelotrichaceae	[Eubacterium]	biforme	0.0123968	0.0731499	0	0	14	0	0	0	58.75	0.333333	#N/A	NA	NA	ZINB	0.986103	-58.75	Poisson	0.998613	-0.333333
293843	Bacteria	Bacteroidetes	Bacteroidia	Bacteroidales	Prevotellaceae	Prevotella	copri	0.0123968	0.0731499	0	0	1	0	0	0	1.25	0.333333	#N/A	NA	NA	Poisson	0.99635	-1.25	Poisson	0.998613	-0.333333
New.CleanUp.ReferenceOTU43219	Bacteria	Firmicutes	Clostridia	Clostridiales	unclassified	unclassified	unclassified	0.0124526	0.0731499	0	0	0	1	0	0.2	0	0.666667	Poisson	0.996676	-0.2	NA	NA	NA	Poisson	0.998567	-0.666667
2119418	Bacteria	Proteobacteria	Gammaproteobacteria	Enterobacteriales	Enterobacteriaceae	unclassified	unclassified	0.0125482	0.0731499	0	0	2.5	18	30	0.1	8	797.333	ZINB	8.74735e-08	29.9	ZINB	0.00198342	22	ZINB	0.465693	-767.333
365385	Bacteria	Actinobacteria	Actinobacteria	Bifidobacteriales	Bifidobacteriaceae	Bifidobacterium	unclassified	0.0126826	0.0731499	0	0	0	463	37.9167	83.9	8.5	842	ZINB	0.711262	-45.9833	ZINB	1.12107e-26	29.4167	ZINB	0.0136565	-804.083
248902	Bacteria	Firmicutes	Bacilli	Turicibacterales	Turicibacteraceae	Turicibacter	unclassified	0.0131699	0.0731499	0	0	0.5	0	0	0	0.75	0.333333	#N/A	NA	NA	Poisson	0.997733	-0.75	Poisson	0.998613	-0.333333
New.CleanUp.ReferenceOTU632	Bacteria	Firmicutes	Clostridia	Clostridiales	Lachnospiraceae	unclassified	unclassified	0.0131699	0.0731499	0	0	0.5	0	0	0	0.75	0.333333	#N/A	NA	NA	Poisson	0.997733	-0.75	Poisson	0.998613	-0.333333
189793	Bacteria	Firmicutes	Clostridia	Clostridiales	Clostridiaceae	unclassified	unclassified	0.013375	0.0731499	0	0	1	0	0	0.7	1.5	0	NB	0.996453	-0.7	Poisson	0.996317	-1.5	NA	NA	NA
186918	Bacteria	Firmicutes	Clostridia	Clostridiales	Lachnospiraceae	unclassified	unclassified	0.013375	0.0731499	0	0	1	0	0	0.8	1.5	0	ZINB	0.997356	-0.8	Poisson	0.996317	-1.5	NA	NA	NA
147969	Bacteria	Firmicutes	Clostridia	Clostridiales	Ruminococcaceae	Ruminococcus	unclassified	0.0136026	0.0731499	0.5	5	0	0	49.6667	516.4	0	0	NB	0.0630407	-466.733	NB	0.997514	49.6667	NB	0.997847	49.6667
2157225	Bacteria	Firmicutes	Clostridia	Clostridiales	Clostridiaceae	unclassified	unclassified	0.0138255	0.0731499	0	1	2.5	0	0	2.1	4	0.333333	NB	0.996257	-2.1	NB	0.997553	-4	Poisson	0.998613	-0.333333
312969	Bacteria	Bacteroidetes	Bacteroidia	Bacteroidales	Prevotellaceae	Prevotella	copri	0.0140198	0.0731499	0	0	1	0	0	0	1.75	1.33333	#N/A	NA	NA	NB	0.997642	-1.75	Poisson	0.996338	-1.33333
193778	Bacteria	Firmicutes	Clostridia	Clostridiales	Ruminococcaceae	unclassified	unclassified	0.0140883	0.0731499	0	1	0	0	0.0833333	0.7	0	0	Poisson	0.0465052	-0.616667	Poisson	0.998171	0.0833333	Poisson	0.997534	0.0833333
4439603	Bacteria	Firmicutes	Bacilli	Lactobacillales	Streptococcaceae	Streptococcus	unclassified	0.0144588	0.0731499	9.5	18.5	5	99	12.1667	32.6	22.75	399.667	NB	0.0188291	-20.4333	NB	0.387501	-10.5833	NB	2.18672e-06	-387.5
New.CleanUp.ReferenceOTU38622	Bacteria	Firmicutes	Erysipelotrichi	Erysipelotrichales	Erysipelotrichaceae	Catenibacterium	unclassified	0.0146982	0.0731499	0	0	0.5	0	0	0	1	1	#N/A	NA	NA	Poisson	0.996389	-1	Poisson	0.996389	-1
New.CleanUp.ReferenceOTU6973	Bacteria	Actinobacteria	Actinobacteria	Bifidobacteriales	Bifidobacteriaceae	Bifidobacterium	unclassified	0.0146982	0.0731499	0	0	0.5	0	0	0	0.75	0.666667	#N/A	NA	NA	Poisson	0.997733	-0.75	Poisson	0.997746	-0.666667
New.ReferenceOTU239	Bacteria	Bacteroidetes	Bacteroidia	Bacteroidales	Prevotellaceae	Prevotella	copri	0.0153733	0.0731499	0	0	1.5	0	0	0	1.5	1.66667	#N/A	NA	NA	Poisson	0.996317	-1.5	ZINB	0.998247	-1.66667
4468234	Bacteria	Bacteroidetes	Bacteroidia	Bacteroidales	Bacteroidaceae	Bacteroides	unclassified	0.0153977	0.0731499	15.5	4	1	0	17.5	6	1	1	ZINB	0.000145531	11.5	ZINB	1.47287e-06	16.5	ZINB	0.00126789	16.5
2280817	Bacteria	Bacteroidetes	Bacteroidia	Bacteroidales	Prevotellaceae	Prevotella	copri	0.0154382	0.0731499	0	0	2	0	0	0	3	4	#N/A	NA	NA	ZINB	0.996898	-3	ZINB	0.997132	-4
296442	Bacteria	Bacteroidetes	Bacteroidia	Bacteroidales	Prevotellaceae	Prevotella	copri	0.0154382	0.0731499	0	0	1	0	0	0	1.75	5	#N/A	NA	NA	NB	0.997642	-1.75	ZINB	0.9971	-5
772515	Bacteria	Firmicutes	Bacilli	Lactobacillales	Enterococcaceae	Enterococcus	unclassified	0.0154382	0.0731499	0	0	0.5	0	0	0	2	27	#N/A	NA	NA	ZINB	0.997736	-2	ZINB	0.992272	-27
4409280	Bacteria	Firmicutes	Clostridia	Clostridiales	Ruminococcaceae	unclassified	unclassified	0.0156566	0.0731499	0	33	67.5	0	0.0833333	138.2	75.25	1	NB	3.75456e-07	-138.117	NB	6.47657e-07	-75.1667	Poisson	0.0313979	-0.916667
271159	Bacteria	Firmicutes	Bacilli	Lactobacillales	unclassified	unclassified	unclassified	0.0159167	0.0731499	1	2	2.5	13	1.16667	2.4	2.5	16	Poisson	0.0319606	-1.23333	Poisson	0.0656578	-1.33333	NB	1.44579e-09	-14.8333
New.CleanUp.ReferenceOTU47595	Bacteria	Bacteroidetes	Bacteroidia	Bacteroidales	Bacteroidaceae	Bacteroides	unclassified	0.0161466	0.0731499	1	0	0	0	0.75	0	0.25	0	Poisson	0.996751	0.75	Poisson	0.297273	0.5	Poisson	0.997212	0.75
New.CleanUp.ReferenceOTU42397	Bacteria	Bacteroidetes	Bacteroidia	Bacteroidales	Bacteroidaceae	Bacteroides	unclassified	0.0163988	0.0731499	0.5	0	0	0	0.583333	0	0	0	Poisson	0.996792	0.583333	Poisson	0.996824	0.583333	Poisson	0.997249	0.583333
258375	Bacteria	Firmicutes	Clostridia	Clostridiales	Veillonellaceae	Dialister	unclassified	0.0164495	0.0731499	0	0	0	7	0.0833333	0	0.75	4.66667	Poisson	0.998147	0.0833333	Poisson	0.0570598	-0.666667	ZINB	0.000326225	-4.58333
186732	Bacteria	Firmicutes	Clostridia	Clostridiales	Lachnospiraceae	Blautia	unclassified	0.0165613	0.0731499	110.5	253.5	31.5	22	234.083	980.4	28	17.3333	NB	0.0243444	-746.317	NB	0.0119913	206.083	NB	0.00735314	216.75
3588390	Bacteria	Bacteroidetes	Bacteroidia	Bacteroidales	Bacteroidaceae	Bacteroides	unclassified	0.0171328	0.0731499	469	58.5	17	0	459.833	216.2	16.75	10	ZINB	0.112269	243.633	ZINB	2.26517e-14	443.083	ZINB	2.87875e-05	449.833
New.CleanUp.ReferenceOTU38243	Bacteria	Firmicutes	Clostridia	Clostridiales	Lachnospiraceae	unclassified	unclassified	0.0171392	0.0731499	0	0	0	2	0.166667	0	0	1.66667	Poisson	0.996995	0.166667	Poisson	0.997036	0.166667	Poisson	0.00592116	-1.5
4367187	Bacteria	Firmicutes	Clostridia	Clostridiales	Peptostreptococcaceae	unclassified	unclassified	0.0173141	0.0731499	0	0	8.5	0	1.33333	1.6	36.25	0	NB	0.880879	-0.266667	NB	0.00549577	-34.9167	NB	0.998169	1.33333
73471	Bacteria	Actinobacteria	Actinobacteria	Actinomycetales	Actinomycetaceae	Actinomyces	unclassified	0.0177976	0.0731499	0	0	0	1	0	0.2	0	1	Poisson	0.996676	-0.2	NA	NA	NA	Poisson	0.997702	-1
4463108	Bacteria	Firmicutes	Bacilli	Lactobacillales	Lactobacillaceae	Lactobacillus	ruminis	0.0182972	0.0731499	0	0.5	0.5	1259	0.166667	132.1	0.75	1663.67	NB	1.40997e-05	-131.933	Poisson	0.0994277	-0.583333	NB	2.17728e-12	-1663.5
2318497	Bacteria	Firmicutes	Clostridia	Clostridiales	Clostridiaceae	unclassified	unclassified	0.0183347	0.0731499	0	14	44.5	1	1.16667	47.4	87	10.3333	NB	0.000143993	-46.2333	NB	3.31602e-05	-85.8333	NB	0.159621	-9.16667
584109	Bacteria	Firmicutes	Bacilli	Lactobacillales	Streptococcaceae	Streptococcus	unclassified	0.0185031	0.0731499	0	0	0	2	0.0833333	0	0.5	1.66667	Poisson	0.998147	0.0833333	Poisson	0.143477	-0.416667	Poisson	0.00624339	-1.58333
300297	Bacteria	Firmicutes	Clostridia	Clostridiales	Lachnospiraceae	Coprococcus	unclassified	0.0191846	0.0731499	0	0	1	0	1.16667	13.2	35.5	0	ZINB	1.43249e-15	-12.0333	NB	0.0921419	-34.3333	ZINB	0.995786	1.16667
New.CleanUp.ReferenceOTU51033	Bacteria	Firmicutes	Clostridia	Clostridiales	Lachnospiraceae	Coprococcus	unclassified	0.0193453	0.0731499	0	1	0	0	0.333333	8	0	0	NB	0.00710211	-7.66667	ZINB	0.997089	0.333333	ZINB	0.997479	0.333333
557978	Bacteria	Firmicutes	Bacilli	Lactobacillales	Streptococcaceae	Streptococcus	unclassified	0.0193888	0.0731499	0	0	0	4	0	1	0	3.33333	ZINB	0.997356	-1	NA	NA	NA	Poisson	0.996175	-3.33333
370225	Bacteria	Actinobacteria	Actinobacteria	Bifidobacteriales	Bifidobacteriaceae	Bifidobacterium	adolescentis	0.0205126	0.0731499	0	0	0	2	0.0833333	0	0.5	1.33333	Poisson	0.998147	0.0833333	Poisson	0.143477	-0.416667	Poisson	0.0131427	-1.25
369014	Bacteria	Firmicutes	Clostridia	Clostridiales	Ruminococcaceae	unclassified	unclassified	0.0211253	0.0731499	11	6.5	3	0	15	7	2.75	1.33333	NB	0.0611762	8	NB	0.00439522	12.25	NB	0.00202608	13.6667
4411875	Bacteria	Actinobacteria	Actinobacteria	Bifidobacteriales	Bifidobacteriaceae	Scardovia	unclassified	0.0223453	0.0731499	0	0	0	1	0	0.2	0	0.666667	Poisson	0.996676	-0.2	NA	NA	NA	Poisson	0.998567	-0.666667
4425512	Bacteria	Firmicutes	Clostridia	Clostridiales	Veillonellaceae	Veillonella	dispar	0.0223956	0.0731499	0	0	0	1	0.0833333	0	0.25	1	Poisson	0.998147	0.0833333	Poisson	0.437255	-0.166667	Poisson	0.031398	-0.916667
192383	Bacteria	Firmicutes	Clostridia	Clostridiales	Ruminococcaceae	Ruminococcus	unclassified	0.0234901	0.0731499	0	4.5	0	0	4.66667	8.5	0	0.333333	NB	0.493569	-3.83333	NB	0.997757	4.66667	NB	0.208522	4.33333
4434334	Bacteria	Firmicutes	Clostridia	Clostridiales	Clostridiaceae	unclassified	unclassified	0.0235191	0.0731499	57.5	96	534	0	143.583	109.3	845	3.33333	NB	0.65404	34.2833	NB	0.0197576	-701.417	NB	0.000188856	140.25
231952	Bacteria	Firmicutes	Clostridia	Clostridiales	Christensenellaceae	unclassified	unclassified	0.0235229	0.0731499	0	0.5	0.5	0	0	1.1	0.5	0	Poisson	0.994312	-1.1	Poisson	0.997777	-0.5	NA	NA	NA
4380191	Bacteria	Firmicutes	Clostridia	Clostridiales	Lachnospiraceae	unclassified	unclassified	0.0236117	0.0731499	0	0	1	0	0.666667	0	2	0	Poisson	0.994942	0.666667	NB	0.174798	-1.33333	Poisson	0.995674	0.666667
212532	Bacteria	Firmicutes	Clostridia	Clostridiales	Ruminococcaceae	unclassified	unclassified	0.0243983	0.0731499	0	4	0.5	0	0.0833333	8.5	2.5	0	NB	0.000254109	-8.41667	NB	0.0183101	-2.41667	Poisson	0.997534	0.0833333
3439403	Bacteria	Bacteroidetes	Bacteroidia	Bacteroidales	Bacteroidaceae	Bacteroides	unclassified	0.0244431	0.0731499	42.5	8.5	1.5	0	44.8333	20.9	1.75	0.666667	ZINB	0.151921	23.9333	ZINB	2.5814e-09	43.0833	ZINB	3.53871e-06	44.1667
4474255	Bacteria	Proteobacteria	Betaproteobacteria	Burkholderiales	Alcaligenaceae	Sutterella	unclassified	0.0244512	0.0731499	0	1	0	0	0	1.3	0	0.666667	Poisson	0.994263	-1.3	NA	NA	NA	Poisson	0.997746	-0.666667
168071	Bacteria	Firmicutes	Clostridia	Clostridiales	Lachnospiraceae	unclassified	unclassified	0.0244963	0.0731499	0	0.5	4.5	0	0	2.5	4.5	0	ZINB	0.996878	-2.5	ZINB	0.996838	-4.5	NA	NA	NA
195651	Bacteria	Firmicutes	Clostridia	Clostridiales	Ruminococcaceae	unclassified	unclassified	0.0248307	0.0731499	28	12	10	1	37.25	15.5	8.25	2	NB	0.0159948	21.75	NB	0.00534831	29	NB	3.26193e-05	35.25
191718	Bacteria	Firmicutes	Erysipelotrichi	Erysipelotrichales	Erysipelotrichaceae	unclassified	unclassified	0.0248955	0.0731499	0	1	1.5	0	0.166667	1.7	2	0	NB	0.00809857	-1.53333	Poisson	0.0016712	-1.83333	Poisson	0.997433	0.166667
300662	Bacteria	Firmicutes	Clostridia	Clostridiales	Clostridiaceae	unclassified	unclassified	0.0249267	0.0731499	0	0	9.5	0	0.166667	2.7	7.75	0	NB	0.0589224	-2.53333	ZINB	3.40444e-05	-7.58333	Poisson	0.997433	0.166667
4396656	Bacteria	Firmicutes	Clostridia	Clostridiales	Clostridiaceae	unclassified	unclassified	0.025226	0.0731499	0	0.5	1	0	0	2.3	1.5	0	NB	0.996241	-2.3	Poisson	0.996317	-1.5	NA	NA	NA
302160	Bacteria	Firmicutes	Clostridia	Clostridiales	Ruminococcaceae	unclassified	unclassified	0.0253469	0.0731499	0	1	4.5	0	0	5.7	4.75	0	ZINB	0.994915	-5.7	ZINB	0.996843	-4.75	NA	NA	NA
575768	Bacteria	Firmicutes	Clostridia	Clostridiales	Clostridiaceae	unclassified	unclassified	0.0253469	0.0731499	0	1	2	0	0	3.8	3	0	ZINB	0.995053	-3.8	ZINB	0.996898	-3	NA	NA	NA
177040	Bacteria	Firmicutes	Clostridia	Clostridiales	Lachnospiraceae	Blautia	unclassified	0.0263714	0.0731499	10.5	22.5	2.5	2	23.0833	43.2	2.5	2	NB	0.242304	-20.1167	NB	0.00640829	20.5833	NB	0.0106442	21.0833
593422	Bacteria	Firmicutes	Clostridia	Clostridiales	unclassified	unclassified	unclassified	0.0267894	0.0731499	0	0.5	6.5	0	0.333333	0.9	9	0	Poisson	0.0983564	-0.566667	NB	0.000950572	-8.66667	NB	0.997331	0.333333
New.CleanUp.ReferenceOTU5616	Bacteria	Firmicutes	Clostridia	Clostridiales	Lachnospiraceae	Anaerostipes	unclassified	0.0268384	0.0731499	1	2	0	0	2	1.6	0	0	NB	0.638237	0.4	NB	0.996615	2	NB	0.997069	2
4466616	Bacteria	Proteobacteria	Gammaproteobacteria	Pasteurellales	Pasteurellaceae	Haemophilus	parainfluenzae	0.0268848	0.0731499	0	0	0	1	0	0.1	0.25	0.666667	Poisson	0.997951	-0.1	Poisson	0.997852	-0.25	Poisson	0.998567	-0.666667
2442706	Bacteria	Firmicutes	Clostridia	Clostridiales	Christensenellaceae	unclassified	unclassified	0.0274826	0.0731499	0	2	0.5	0	7.83333	5	0.5	0	NB	0.630905	2.83333	NB	0.163328	7.33333	ZINB	0.988594	7.83333
4469576	Bacteria	Firmicutes	Clostridia	Clostridiales	Lachnospiraceae	unclassified	unclassified	0.0279537	0.0731499	24	13	7.5	0	58.0833	21.1	24.25	0	NB	0.0581619	36.9833	NB	0.24462	33.8333	NB	0.996575	58.0833
4390319	Bacteria	Bacteroidetes	Bacteroidia	Bacteroidales	Bacteroidaceae	Bacteroides	unclassified	0.0283645	0.0731499	7.5	0	0.5	1	38.6667	5.7	0.75	6.66667	NB	0.0411812	32.9667	NB	0.000317977	37.9167	NB	0.114677	32
185570	Bacteria	Firmicutes	Clostridia	Clostridiales	Lachnospiraceae	[Ruminococcus]	gnavus	0.0284149	0.0731499	1.5	5	0	0	12	11.9	0	0	NB	0.991256	0.1	NB	0.99766	12	NB	0.996806	12
New.CleanUp.ReferenceOTU14075	Bacteria	Actinobacteria	Coriobacteriia	Coriobacteriales	Coriobacteriaceae	Collinsella	aerofaciens	0.0285901	0.0731499	0	0	0	1	0.166667	0	0	0.666667	Poisson	0.996995	0.166667	Poisson	0.997036	0.166667	Poisson	0.165657	-0.5
1919007	Bacteria	Bacteroidetes	Bacteroidia	Bacteroidales	Bacteroidaceae	Bacteroides	unclassified	0.0290873	0.0731499	5.5	1	0	0	6.75	2.4	0.25	0.666667	NB	0.0460215	4.35	NB	0.00385043	6.5	NB	0.013903	6.08333
1142029	Bacteria	Actinobacteria	Actinobacteria	Bifidobacteriales	Bifidobacteriaceae	Bifidobacterium	unclassified	0.0291946	0.0731499	2	21.5	6.5	100	11.0833	40.3	10.25	299.667	NB	0.0971099	-29.2167	NB	0.944365	0.833333	NB	0.00189528	-288.583
174614	Bacteria	Firmicutes	Clostridia	Clostridiales	Ruminococcaceae	Ruminococcus	unclassified	0.0294881	0.0731499	0	5.5	2	0	1.5	10.5	10.75	0	NB	0.00308195	-9	NB	0.101673	-9.25	NB	0.998159	1.5
16054	Bacteria	Firmicutes	Clostridia	Clostridiales	Ruminococcaceae	Ruminococcus	unclassified	0.0295287	0.0731499	0	4	178.5	0	0.333333	115.6	265.25	0	NB	2.75526e-07	-115.267	ZINB	3.5862e-17	-264.917	Poisson	0.995842	0.333333
186888	Bacteria	Firmicutes	Clostridia	Clostridiales	Lachnospiraceae	unclassified	unclassified	0.0298679	0.0731499	7	5	0	0	8.58333	6.6	0.75	0	NB	0.613619	1.98333	NB	0.0141409	7.83333	NB	0.996855	8.58333
4278525	Bacteria	Bacteroidetes	Bacteroidia	Bacteroidales	Bacteroidaceae	Bacteroides	uniformis	0.029969	0.0731499	9	3	0	0	17.4167	3.7	0.25	0	NB	0.0144244	13.7167	NB	0.00228208	17.1667	NB	0.996751	17.4167
230578	Bacteria	Actinobacteria	Coriobacteriia	Coriobacteriales	Coriobacteriaceae	unclassified	unclassified	0.0323467	0.0731499	0	0	13.5	0	0	1.5	19.75	0	ZINB	0.996727	-1.5	ZINB	0.994666	-19.75	NA	NA	NA
New.CleanUp.ReferenceOTU53539	Bacteria	Bacteroidetes	Bacteroidia	Bacteroidales	Prevotellaceae	Prevotella	copri	0.0323467	0.0731499	0	0	1	0	0	0.1	1.25	0	Poisson	0.997951	-0.1	Poisson	0.99635	-1.25	NA	NA	NA
327209	Bacteria	Firmicutes	Clostridia	Clostridiales	Ruminococcaceae	unclassified	unclassified	0.0323467	0.0731499	0	0	2	0	0	0.1	3.75	0	Poisson	0.997951	-0.1	ZINB	0.996861	-3.75	NA	NA	NA
New.CleanUp.ReferenceOTU30436	Bacteria	Firmicutes	Clostridia	Clostridiales	unclassified	unclassified	unclassified	0.0323467	0.0731499	0	0	1.5	0	0	0.1	1.75	0	Poisson	0.997951	-0.1	Poisson	0.99629	-1.75	NA	NA	NA
176077	Bacteria	Firmicutes	Clostridia	Clostridiales	unclassified	unclassified	unclassified	0.0324856	0.0731499	0	0	1	0	0.75	0.6	1	0	ZINB	0.441263	0.15	ZINB	0.00145566	-0.25	ZINB	0.995893	0.75
182033	Bacteria	Firmicutes	Clostridia	Clostridiales	Ruminococcaceae	Oscillospira	unclassified	0.0329268	0.0731499	0	2	0	0	1.5	2.3	0	0	NB	0.574712	-0.8	NB	0.997874	1.5	NB	0.998159	1.5
4428313	Bacteria	Firmicutes	Bacilli	Lactobacillales	Lactobacillaceae	Lactobacillus	unclassified	0.0332065	0.0731499	0	0	0	1	5.33333	0	0	18.6667	ZINB	0.987038	5.33333	ZINB	0.991752	5.33333	NB	0.619406	-13.3333
182643	Bacteria	Firmicutes	Clostridia	Clostridiales	Clostridiaceae	unclassified	unclassified	0.0334574	0.0731499	0	0	13.5	0	2	15.5	75.5	0	NB	0.105752	-13.5	NB	0.00376199	-73.5	NB	0.998133	2
4304475	Bacteria	Bacteroidetes	Bacteroidia	Bacteroidales	Bacteroidaceae	Bacteroides	unclassified	0.0335544	0.0731499	1	0	0	0	0.833333	0.2	0	0	Poisson	0.0654161	0.633333	Poisson	0.996763	0.833333	Poisson	0.99562	0.833333
191601	Bacteria	Firmicutes	Clostridia	Clostridiales	Lachnospiraceae	Blautia	unclassified	0.033659	0.0731499	3	1	0.5	0	3.41667	1.6	2.25	0	Poisson	0.0100609	1.81667	NB	0.461032	1.16667	Poisson	0.995279	3.41667
183496	Bacteria	Bacteroidetes	Bacteroidia	Bacteroidales	Bacteroidaceae	Bacteroides	unclassified	0.0337181	0.0731499	2	0	0	0	3.16667	0.3	0	0	NB	0.006909	2.86667	NB	0.997797	3.16667	NB	0.997001	3.16667
1010113	Bacteria	Proteobacteria	Gammaproteobacteria	Enterobacteriales	Enterobacteriaceae	unclassified	unclassified	0.0340673	0.0731499	0	0	0	0	0	0	0	371	#N/A	NA	NA	NA	NA	NA	ZINB	0.978381	-371
4339160	Bacteria	Firmicutes	Bacilli	Lactobacillales	Enterococcaceae	unclassified	unclassified	0.0340673	0.0731499	0	0	0	0	0	0	0	272.667	#N/A	NA	NA	NA	NA	NA	ZINB	0.978774	-272.667
New.CleanUp.ReferenceOTU55872	Bacteria	Firmicutes	Bacilli	Lactobacillales	Lactobacillaceae	Lactobacillus	unclassified	0.0340673	0.0731499	0	0	0	0	0	0	0	143.667	#N/A	NA	NA	NA	NA	NA	ZINB	0.980242	-143.667
537290	Bacteria	Proteobacteria	Gammaproteobacteria	Enterobacteriales	Enterobacteriaceae	Morganella	unclassified	0.0340673	0.0731499	0	0	0	0	0	0	0	76.3333	#N/A	NA	NA	NA	NA	NA	ZINB	0.987201	-76.3333
225919	Bacteria	Firmicutes	Bacilli	Lactobacillales	unclassified	unclassified	unclassified	0.0340673	0.0731499	0	0	0	0	0	0	0	65.3333	#N/A	NA	NA	NA	NA	NA	ZINB	0.987392	-65.3333
185593	Bacteria	Tenericutes	Mollicutes	Anaeroplasmatales	Anaeroplasmataceae	unclassified	unclassified	0.0340673	0.0731499	0	0	0	0	0	0	0	41.6667	#N/A	NA	NA	NA	NA	NA	ZINB	0.99208	-41.6667
4338745	Bacteria	Firmicutes	Clostridia	Clostridiales	Veillonellaceae	unclassified	unclassified	0.0340673	0.0731499	0	0	0	0	0	0	0	28.6667	#N/A	NA	NA	NA	NA	NA	ZINB	0.992213	-28.6667
New.CleanUp.ReferenceOTU45318	Bacteria	Firmicutes	Bacilli	Lactobacillales	Enterococcaceae	Enterococcus	unclassified	0.0340673	0.0731499	0	0	0	0	0	0	0	28.3333	#N/A	NA	NA	NA	NA	NA	ZINB	0.992222	-28.3333
New.CleanUp.ReferenceOTU29026	Bacteria	Firmicutes	Bacilli	Lactobacillales	Lactobacillaceae	Lactobacillus	unclassified	0.0340673	0.0731499	0	0	0	0	0	0	0	29	#N/A	NA	NA	NA	NA	NA	ZINB	0.992225	-29
New.CleanUp.ReferenceOTU61682	Bacteria	Firmicutes	Bacilli	Lactobacillales	Streptococcaceae	Lactococcus	unclassified	0.0340673	0.0731499	0	0	0	0	0	0	0	23.3333	#N/A	NA	NA	NA	NA	NA	ZINB	0.992298	-23.3333
300829	Bacteria	Firmicutes	Clostridia	Clostridiales	Veillonellaceae	Dialister	unclassified	0.0340673	0.0731499	0	0	0	0	0	0	0	38.6667	#N/A	NA	NA	NA	NA	NA	ZINB	0.99235	-38.6667
131660	Bacteria	Firmicutes	Bacilli	Lactobacillales	Lactobacillaceae	Lactobacillus	unclassified	0.0340673	0.0731499	0	0	0	0	0	0	0	29.3333	#N/A	NA	NA	NA	NA	NA	ZINB	0.992676	-29.3333
831342	Bacteria	Actinobacteria	Actinobacteria	Bifidobacteriales	Bifidobacteriaceae	Bifidobacterium	unclassified	0.0340673	0.0731499	0	0	0	0	0	0	0	18.6667	#N/A	NA	NA	NA	NA	NA	ZINB	0.99515	-18.6667
112026	Bacteria	Firmicutes	Bacilli	Lactobacillales	Lactobacillaceae	Lactobacillus	unclassified	0.0340673	0.0731499	0	0	0	0	0	0	0	17	#N/A	NA	NA	NA	NA	NA	ZINB	0.995172	-17
114166	Bacteria	Firmicutes	Bacilli	Lactobacillales	Enterococcaceae	Enterococcus	unclassified	0.0340673	0.0731499	0	0	0	0	0	0	0	16	#N/A	NA	NA	NA	NA	NA	ZINB	0.995183	-16
329096	Bacteria	Proteobacteria	Gammaproteobacteria	Enterobacteriales	Enterobacteriaceae	unclassified	unclassified	0.0340673	0.0731499	0	0	0	0	0	0	0	14	#N/A	NA	NA	NA	NA	NA	ZINB	0.995214	-14
4354311	Bacteria	Firmicutes	Bacilli	Lactobacillales	Enterococcaceae	Enterococcus	unclassified	0.0340673	0.0731499	0	0	0	0	0	0	0	14	#N/A	NA	NA	NA	NA	NA	ZINB	0.995214	-14
New.CleanUp.ReferenceOTU60885	Bacteria	Firmicutes	Bacilli	Lactobacillales	Lactobacillaceae	Lactobacillus	unclassified	0.0340673	0.0731499	0	0	0	0	0	0	0	13	#N/A	NA	NA	NA	NA	NA	ZINB	0.99524	-13
266445	Bacteria	Firmicutes	Bacilli	Lactobacillales	Lactobacillaceae	Lactobacillus	unclassified	0.0340673	0.0731499	0	0	0	0	0	0	0	12.3333	#N/A	NA	NA	NA	NA	NA	ZINB	0.995242	-12.3333
810831	Bacteria	Proteobacteria	Gammaproteobacteria	Enterobacteriales	Enterobacteriaceae	unclassified	unclassified	0.0340673	0.0731499	0	0	0	0	0	0	0	12	#N/A	NA	NA	NA	NA	NA	ZINB	0.995247	-12
1138534	Bacteria	Firmicutes	Bacilli	Lactobacillales	Lactobacillaceae	Lactobacillus	unclassified	0.0340673	0.0731499	0	0	0	0	0	0	0	11	#N/A	NA	NA	NA	NA	NA	ZINB	0.995267	-11
851794	Bacteria	Firmicutes	Bacilli	Lactobacillales	Lactobacillaceae	Lactobacillus	unclassified	0.0340673	0.0731499	0	0	0	0	0	0	0	10	#N/A	NA	NA	NA	NA	NA	ZINB	0.995288	-10
746679	Bacteria	Proteobacteria	Gammaproteobacteria	Enterobacteriales	Enterobacteriaceae	unclassified	unclassified	0.0340673	0.0731499	0	0	0	0	0	0	0	9	#N/A	NA	NA	NA	NA	NA	ZINB	0.995313	-9
4343005	Bacteria	Proteobacteria	Gammaproteobacteria	Enterobacteriales	Enterobacteriaceae	Erwinia	unclassified	0.0340673	0.0731499	0	0	0	0	0	0	0	9	#N/A	NA	NA	NA	NA	NA	ZINB	0.995313	-9
New.CleanUp.ReferenceOTU1306	Bacteria	Firmicutes	Bacilli	Lactobacillales	Lactobacillaceae	Lactobacillus	unclassified	0.0340673	0.0731499	0	0	0	0	0	0	0	8.66667	#N/A	NA	NA	NA	NA	NA	ZINB	0.995322	-8.66667
New.CleanUp.ReferenceOTU62748	Bacteria	Firmicutes	Bacilli	Lactobacillales	Lactobacillaceae	Lactobacillus	unclassified	0.0340673	0.0731499	0	0	0	0	0	0	0	7.33333	#N/A	NA	NA	NA	NA	NA	ZINB	0.995358	-7.33333
329693	Bacteria	Bacteroidetes	Bacteroidia	Bacteroidales	Prevotellaceae	Prevotella	copri	0.0340673	0.0731499	0	0	0	0	0	0	0	1.33333	#N/A	NA	NA	NA	NA	NA	Poisson	0.996338	-1.33333
537734	Bacteria	Firmicutes	Bacilli	Lactobacillales	Lactobacillaceae	Lactobacillus	unclassified	0.0340673	0.0731499	0	0	0	0	0	0	0	1.33333	#N/A	NA	NA	NA	NA	NA	Poisson	0.996338	-1.33333
809106	Bacteria	Firmicutes	Bacilli	Lactobacillales	Lactobacillaceae	Lactobacillus	unclassified	0.0340673	0.0731499	0	0	0	0	0	0	0	1.33333	#N/A	NA	NA	NA	NA	NA	Poisson	0.996338	-1.33333
1108706	Bacteria	Proteobacteria	Gammaproteobacteria	Enterobacteriales	Enterobacteriaceae	unclassified	unclassified	0.0340673	0.0731499	0	0	0	0	0	0	0	1.33333	#N/A	NA	NA	NA	NA	NA	Poisson	0.996338	-1.33333
1888072	Bacteria	Proteobacteria	Gammaproteobacteria	Enterobacteriales	Enterobacteriaceae	unclassified	unclassified	0.0340673	0.0731499	0	0	0	0	0	0	0	1.33333	#N/A	NA	NA	NA	NA	NA	Poisson	0.996338	-1.33333
4418165	Bacteria	Proteobacteria	Gammaproteobacteria	Enterobacteriales	Enterobacteriaceae	unclassified	unclassified	0.0340673	0.0731499	0	0	0	0	0	0	0	1.33333	#N/A	NA	NA	NA	NA	NA	Poisson	0.996338	-1.33333
New.CleanUp.ReferenceOTU26906	Bacteria	Firmicutes	Bacilli	Lactobacillales	Lactobacillaceae	Lactobacillus	unclassified	0.0340673	0.0731499	0	0	0	0	0	0	0	1.33333	#N/A	NA	NA	NA	NA	NA	Poisson	0.996338	-1.33333
New.CleanUp.ReferenceOTU30213	Bacteria	Firmicutes	Bacilli	Lactobacillales	Enterococcaceae	unclassified	unclassified	0.0340673	0.0731499	0	0	0	0	0	0	0	1.33333	#N/A	NA	NA	NA	NA	NA	Poisson	0.996338	-1.33333
New.CleanUp.ReferenceOTU40192	Bacteria	Firmicutes	Bacilli	Lactobacillales	Lactobacillaceae	Lactobacillus	unclassified	0.0340673	0.0731499	0	0	0	0	0	0	0	1.33333	#N/A	NA	NA	NA	NA	NA	Poisson	0.996338	-1.33333
New.CleanUp.ReferenceOTU58445	Bacteria	Actinobacteria	Actinobacteria	Bifidobacteriales	Bifidobacteriaceae	Bifidobacterium	unclassified	0.0340673	0.0731499	0	0	0	0	0	0	0	1.33333	#N/A	NA	NA	NA	NA	NA	Poisson	0.996338	-1.33333
New.ReferenceOTU384	Bacteria	Proteobacteria	Gammaproteobacteria	Enterobacteriales	Enterobacteriaceae	unclassified	unclassified	0.0340673	0.0731499	0	0	0	0	0	0	0	1.33333	#N/A	NA	NA	NA	NA	NA	Poisson	0.996338	-1.33333
New.CleanUp.ReferenceOTU49927	Bacteria	Firmicutes	Bacilli	Lactobacillales	Streptococcaceae	Lactococcus	unclassified	0.0340673	0.0731499	0	0	0	0	0	0	0	1.33333	#N/A	NA	NA	NA	NA	NA	Poisson	0.996338	-1.33333
10085	Bacteria	Proteobacteria	Gammaproteobacteria	Enterobacteriales	Enterobacteriaceae	unclassified	unclassified	0.0340673	0.0731499	0	0	0	0	0	0	0	1	#N/A	NA	NA	NA	NA	NA	Poisson	0.996389	-1
162335	Bacteria	Firmicutes	Bacilli	Lactobacillales	unclassified	unclassified	unclassified	0.0340673	0.0731499	0	0	0	0	0	0	0	1	#N/A	NA	NA	NA	NA	NA	Poisson	0.996389	-1
305982	Bacteria	Proteobacteria	Gammaproteobacteria	Enterobacteriales	Enterobacteriaceae	unclassified	unclassified	0.0340673	0.0731499	0	0	0	0	0	0	0	1	#N/A	NA	NA	NA	NA	NA	Poisson	0.996389	-1
544824	Bacteria	Proteobacteria	Gammaproteobacteria	Enterobacteriales	Enterobacteriaceae	Trabulsiella	unclassified	0.0340673	0.0731499	0	0	0	0	0	0	0	1	#N/A	NA	NA	NA	NA	NA	Poisson	0.996389	-1
810399	Bacteria	Firmicutes	Bacilli	Lactobacillales	Enterococcaceae	Enterococcus	unclassified	0.0340673	0.0731499	0	0	0	0	0	0	0	1	#N/A	NA	NA	NA	NA	NA	Poisson	0.996389	-1
886735	Bacteria	Firmicutes	Bacilli	Lactobacillales	Aerococcaceae	Alloiococcus	unclassified	0.0340673	0.0731499	0	0	0	0	0	0	0	1	#N/A	NA	NA	NA	NA	NA	Poisson	0.996389	-1
1119540	Bacteria	Proteobacteria	Gammaproteobacteria	Enterobacteriales	Enterobacteriaceae	unclassified	unclassified	0.0340673	0.0731499	0	0	0	0	0	0	0	1	#N/A	NA	NA	NA	NA	NA	Poisson	0.996389	-1
4318990	Bacteria	Proteobacteria	Gammaproteobacteria	Enterobacteriales	Enterobacteriaceae	Erwinia	unclassified	0.0340673	0.0731499	0	0	0	0	0	0	0	1	#N/A	NA	NA	NA	NA	NA	Poisson	0.996389	-1
4399988	Bacteria	Proteobacteria	Gammaproteobacteria	Enterobacteriales	Enterobacteriaceae	unclassified	unclassified	0.0340673	0.0731499	0	0	0	0	0	0	0	1	#N/A	NA	NA	NA	NA	NA	Poisson	0.996389	-1
4416562	Bacteria	Proteobacteria	Gammaproteobacteria	Enterobacteriales	Enterobacteriaceae	unclassified	unclassified	0.0340673	0.0731499	0	0	0	0	0	0	0	1	#N/A	NA	NA	NA	NA	NA	Poisson	0.996389	-1
New.CleanUp.ReferenceOTU23455	Bacteria	Firmicutes	Bacilli	Lactobacillales	Lactobacillaceae	Lactobacillus	unclassified	0.0340673	0.0731499	0	0	0	0	0	0	0	1	#N/A	NA	NA	NA	NA	NA	Poisson	0.996389	-1
New.CleanUp.ReferenceOTU24389	Bacteria	Firmicutes	Bacilli	Lactobacillales	Lactobacillaceae	Lactobacillus	ruminis	0.0340673	0.0731499	0	0	0	0	0	0	0	1	#N/A	NA	NA	NA	NA	NA	Poisson	0.996389	-1
New.CleanUp.ReferenceOTU2755	Bacteria	Firmicutes	Bacilli	Lactobacillales	Lactobacillaceae	Lactobacillus	unclassified	0.0340673	0.0731499	0	0	0	0	0	0	0	1	#N/A	NA	NA	NA	NA	NA	Poisson	0.996389	-1
New.CleanUp.ReferenceOTU27811	Bacteria	Firmicutes	Erysipelotrichi	Erysipelotrichales	Erysipelotrichaceae	unclassified	unclassified	0.0340673	0.0731499	0	0	0	0	0	0	0	1	#N/A	NA	NA	NA	NA	NA	Poisson	0.996389	-1
New.CleanUp.ReferenceOTU30619	Bacteria	Firmicutes	Bacilli	Lactobacillales	Lactobacillaceae	Lactobacillus	mucosae	0.0340673	0.0731499	0	0	0	0	0	0	0	1	#N/A	NA	NA	NA	NA	NA	Poisson	0.996389	-1
New.CleanUp.ReferenceOTU40266	Bacteria	Firmicutes	Bacilli	Lactobacillales	Lactobacillaceae	Lactobacillus	ruminis	0.0340673	0.0731499	0	0	0	0	0	0	0	1	#N/A	NA	NA	NA	NA	NA	Poisson	0.996389	-1
New.CleanUp.ReferenceOTU41246	Bacteria	Proteobacteria	Gammaproteobacteria	Enterobacteriales	Enterobacteriaceae	Morganella	unclassified	0.0340673	0.0731499	0	0	0	0	0	0	0	1	#N/A	NA	NA	NA	NA	NA	Poisson	0.996389	-1
New.CleanUp.ReferenceOTU49391	Bacteria	Firmicutes	Bacilli	Lactobacillales	Lactobacillaceae	Lactobacillus	unclassified	0.0340673	0.0731499	0	0	0	0	0	0	0	1	#N/A	NA	NA	NA	NA	NA	Poisson	0.996389	-1
New.CleanUp.ReferenceOTU51325	Bacteria	Firmicutes	Bacilli	Lactobacillales	Lactobacillaceae	Lactobacillus	unclassified	0.0340673	0.0731499	0	0	0	0	0	0	0	1	#N/A	NA	NA	NA	NA	NA	Poisson	0.996389	-1
New.CleanUp.ReferenceOTU57794	Bacteria	Firmicutes	Bacilli	Lactobacillales	Lactobacillaceae	Lactobacillus	unclassified	0.0340673	0.0731499	0	0	0	0	0	0	0	1	#N/A	NA	NA	NA	NA	NA	Poisson	0.996389	-1
New.CleanUp.ReferenceOTU60590	Bacteria	Firmicutes	Clostridia	Clostridiales	Lachnospiraceae	Roseburia	unclassified	0.0340673	0.0731499	0	0	0	0	0	0	0	1	#N/A	NA	NA	NA	NA	NA	Poisson	0.996389	-1
295194	Bacteria	Firmicutes	Erysipelotrichi	Erysipelotrichales	Erysipelotrichaceae	Catenibacterium	unclassified	0.0340673	0.0731499	0	0	0	0	0	0	0	1	#N/A	NA	NA	NA	NA	NA	Poisson	0.996389	-1
3101394	Bacteria	Proteobacteria	Gammaproteobacteria	Enterobacteriales	Enterobacteriaceae	unclassified	unclassified	0.0340673	0.0731499	0	0	0	0	0	0	0	1	#N/A	NA	NA	NA	NA	NA	Poisson	0.996389	-1
New.CleanUp.ReferenceOTU36132	Bacteria	Firmicutes	Bacilli	Lactobacillales	Lactobacillaceae	Lactobacillus	ruminis	0.0340673	0.0731499	0	0	0	0	0	0	0	1	#N/A	NA	NA	NA	NA	NA	Poisson	0.996389	-1
New.CleanUp.ReferenceOTU54597	Bacteria	Firmicutes	Clostridia	Clostridiales	Lachnospiraceae	unclassified	unclassified	0.0340673	0.0731499	0	0	0	0	0	0	0	1	#N/A	NA	NA	NA	NA	NA	Poisson	0.996389	-1
2749362	Bacteria	Firmicutes	Bacilli	Lactobacillales	Enterococcaceae	unclassified	unclassified	0.0340673	0.0731499	0	0	0	0	0	0	0	6	#N/A	NA	NA	NA	NA	NA	ZINB	0.997077	-6
586387	Bacteria	Firmicutes	Bacilli	Lactobacillales	Streptococcaceae	Lactococcus	unclassified	0.0340673	0.0731499	0	0	0	0	0	0	0	5	#N/A	NA	NA	NA	NA	NA	ZINB	0.9971	-5
2951780	Bacteria	Firmicutes	Clostridia	Clostridiales	Lachnospiraceae	unclassified	unclassified	0.0340673	0.0731499	0	0	0	0	0	0	0	5	#N/A	NA	NA	NA	NA	NA	ZINB	0.9971	-5
New.CleanUp.ReferenceOTU48258	Bacteria	Firmicutes	Bacilli	Lactobacillales	Enterococcaceae	unclassified	unclassified	0.0340673	0.0731499	0	0	0	0	0	0	0	4.33333	#N/A	NA	NA	NA	NA	NA	ZINB	0.99712	-4.33333
149335	Bacteria	Firmicutes	Clostridia	Clostridiales	Veillonellaceae	Mitsuokella	unclassified	0.0340673	0.0731499	0	0	0	0	0	0	0	4	#N/A	NA	NA	NA	NA	NA	ZINB	0.997132	-4
328727	Bacteria	Firmicutes	Bacilli	Lactobacillales	unclassified	unclassified	unclassified	0.0340673	0.0731499	0	0	0	0	0	0	0	3	#N/A	NA	NA	NA	NA	NA	ZINB	0.99717	-3
4376230	Bacteria	Proteobacteria	Gammaproteobacteria	Enterobacteriales	Enterobacteriaceae	unclassified	unclassified	0.0340673	0.0731499	0	0	0	0	0	0	0	3	#N/A	NA	NA	NA	NA	NA	ZINB	0.99717	-3
New.CleanUp.ReferenceOTU32922	Bacteria	Firmicutes	Bacilli	Lactobacillales	Enterococcaceae	Enterococcus	unclassified	0.0340673	0.0731499	0	0	0	0	0	0	0	3	#N/A	NA	NA	NA	NA	NA	ZINB	0.99717	-3
New.CleanUp.ReferenceOTU44747	Bacteria	Actinobacteria	Actinobacteria	Bifidobacteriales	Bifidobacteriaceae	Bifidobacterium	unclassified	0.0340673	0.0731499	0	0	0	0	0	0	0	3	#N/A	NA	NA	NA	NA	NA	ZINB	0.99717	-3
New.CleanUp.ReferenceOTU51046	Bacteria	Firmicutes	Bacilli	Lactobacillales	Enterococcaceae	Enterococcus	unclassified	0.0340673	0.0731499	0	0	0	0	0	0	0	3	#N/A	NA	NA	NA	NA	NA	ZINB	0.99717	-3
839152	Bacteria	Firmicutes	Bacilli	Lactobacillales	Enterococcaceae	unclassified	unclassified	0.0340673	0.0731499	0	0	0	0	0	0	0	2.66667	#N/A	NA	NA	NA	NA	NA	ZINB	0.997187	-2.66667
New.CleanUp.ReferenceOTU57244	Bacteria	Firmicutes	Bacilli	Lactobacillales	Lactobacillaceae	Lactobacillus	unclassified	0.0340673	0.0731499	0	0	0	0	0	0	0	2.66667	#N/A	NA	NA	NA	NA	NA	ZINB	0.997187	-2.66667
New.CleanUp.ReferenceOTU47023	Bacteria	Firmicutes	Bacilli	Lactobacillales	Lactobacillaceae	Lactobacillus	unclassified	0.0340673	0.0731499	0	0	0	0	0	0	0	3.66667	#N/A	NA	NA	NA	NA	NA	ZINB	0.997379	-3.66667
898207	Bacteria	Firmicutes	Bacilli	Lactobacillales	unclassified	unclassified	unclassified	0.0340673	0.0731499	0	0	0	0	0	0	0	0.666667	#N/A	NA	NA	NA	NA	NA	Poisson	0.997746	-0.666667
1015518	Bacteria	Actinobacteria	Actinobacteria	Actinomycetales	Corynebacteriaceae	Corynebacterium	unclassified	0.0340673	0.0731499	0	0	0	0	0	0	0	0.666667	#N/A	NA	NA	NA	NA	NA	Poisson	0.997746	-0.666667
4322712	Bacteria	Firmicutes	Bacilli	Lactobacillales	Streptococcaceae	Streptococcus	unclassified	0.0340673	0.0731499	0	0	0	0	0	0	0	0.666667	#N/A	NA	NA	NA	NA	NA	Poisson	0.997746	-0.666667
4397962	Bacteria	Firmicutes	Bacilli	Lactobacillales	Streptococcaceae	Streptococcus	unclassified	0.0340673	0.0731499	0	0	0	0	0	0	0	0.666667	#N/A	NA	NA	NA	NA	NA	Poisson	0.997746	-0.666667
4437024	Bacteria	Firmicutes	Bacilli	Lactobacillales	Streptococcaceae	Streptococcus	unclassified	0.0340673	0.0731499	0	0	0	0	0	0	0	0.666667	#N/A	NA	NA	NA	NA	NA	Poisson	0.997746	-0.666667
New.CleanUp.ReferenceOTU12331	Bacteria	Firmicutes	Clostridia	Clostridiales	Veillonellaceae	unclassified	unclassified	0.0340673	0.0731499	0	0	0	0	0	0	0	0.666667	#N/A	NA	NA	NA	NA	NA	Poisson	0.997746	-0.666667
New.CleanUp.ReferenceOTU14248	Bacteria	Firmicutes	Clostridia	Clostridiales	unclassified	unclassified	unclassified	0.0340673	0.0731499	0	0	0	0	0	0	0	0.666667	#N/A	NA	NA	NA	NA	NA	Poisson	0.997746	-0.666667
New.CleanUp.ReferenceOTU18257	Bacteria	Firmicutes	Bacilli	Lactobacillales	Streptococcaceae	Lactococcus	unclassified	0.0340673	0.0731499	0	0	0	0	0	0	0	0.666667	#N/A	NA	NA	NA	NA	NA	Poisson	0.997746	-0.666667
New.CleanUp.ReferenceOTU2445	Bacteria	Firmicutes	Bacilli	Lactobacillales	Streptococcaceae	Lactococcus	unclassified	0.0340673	0.0731499	0	0	0	0	0	0	0	0.666667	#N/A	NA	NA	NA	NA	NA	Poisson	0.997746	-0.666667
New.CleanUp.ReferenceOTU26397	Bacteria	Firmicutes	Clostridia	Clostridiales	Lachnospiraceae	Lachnospira	unclassified	0.0340673	0.0731499	0	0	0	0	0	0	0	0.666667	#N/A	NA	NA	NA	NA	NA	Poisson	0.997746	-0.666667
New.CleanUp.ReferenceOTU29124	Bacteria	Firmicutes	Bacilli	Lactobacillales	Lactobacillaceae	Lactobacillus	unclassified	0.0340673	0.0731499	0	0	0	0	0	0	0	0.666667	#N/A	NA	NA	NA	NA	NA	Poisson	0.997746	-0.666667
New.CleanUp.ReferenceOTU32556	Unassigned	unclassified	unclassified	unclassified	unclassified	unclassified	unclassified	0.0340673	0.0731499	0	0	0	0	0	0	0	0.666667	#N/A	NA	NA	NA	NA	NA	Poisson	0.997746	-0.666667
New.CleanUp.ReferenceOTU40006	Unassigned	unclassified	unclassified	unclassified	unclassified	unclassified	unclassified	0.0340673	0.0731499	0	0	0	0	0	0	0	0.666667	#N/A	NA	NA	NA	NA	NA	Poisson	0.997746	-0.666667
New.CleanUp.ReferenceOTU41478	Bacteria	Firmicutes	Clostridia	Clostridiales	Lachnospiraceae	unclassified	unclassified	0.0340673	0.0731499	0	0	0	0	0	0	0	0.666667	#N/A	NA	NA	NA	NA	NA	Poisson	0.997746	-0.666667
New.CleanUp.ReferenceOTU42414	Bacteria	Firmicutes	Bacilli	Lactobacillales	Streptococcaceae	Streptococcus	unclassified	0.0340673	0.0731499	0	0	0	0	0	0	0	0.666667	#N/A	NA	NA	NA	NA	NA	Poisson	0.997746	-0.666667
New.CleanUp.ReferenceOTU42491	Bacteria	Firmicutes	Erysipelotrichi	Erysipelotrichales	Erysipelotrichaceae	unclassified	unclassified	0.0340673	0.0731499	0	0	0	0	0	0	0	0.666667	#N/A	NA	NA	NA	NA	NA	Poisson	0.997746	-0.666667
New.CleanUp.ReferenceOTU43573	Bacteria	Firmicutes	Clostridia	Clostridiales	Lachnospiraceae	unclassified	unclassified	0.0340673	0.0731499	0	0	0	0	0	0	0	0.666667	#N/A	NA	NA	NA	NA	NA	Poisson	0.997746	-0.666667
New.CleanUp.ReferenceOTU43819	Bacteria	Firmicutes	Clostridia	Clostridiales	Lachnospiraceae	Roseburia	unclassified	0.0340673	0.0731499	0	0	0	0	0	0	0	0.666667	#N/A	NA	NA	NA	NA	NA	Poisson	0.997746	-0.666667
New.CleanUp.ReferenceOTU47378	Bacteria	Firmicutes	Bacilli	Lactobacillales	Streptococcaceae	Streptococcus	unclassified	0.0340673	0.0731499	0	0	0	0	0	0	0	0.666667	#N/A	NA	NA	NA	NA	NA	Poisson	0.997746	-0.666667
New.CleanUp.ReferenceOTU55727	Bacteria	Firmicutes	Clostridia	Clostridiales	Veillonellaceae	Mitsuokella	multacida	0.0340673	0.0731499	0	0	0	0	0	0	0	0.666667	#N/A	NA	NA	NA	NA	NA	Poisson	0.997746	-0.666667
New.CleanUp.ReferenceOTU60313	Bacteria	Firmicutes	Clostridia	Clostridiales	Veillonellaceae	Megasphaera	unclassified	0.0340673	0.0731499	0	0	0	0	0	0	0	0.666667	#N/A	NA	NA	NA	NA	NA	Poisson	0.997746	-0.666667
New.CleanUp.ReferenceOTU61510	Bacteria	Firmicutes	Bacilli	Lactobacillales	Lactobacillaceae	Lactobacillus	ruminis	0.0340673	0.0731499	0	0	0	0	0	0	0	0.666667	#N/A	NA	NA	NA	NA	NA	Poisson	0.997746	-0.666667
New.CleanUp.ReferenceOTU62060	Bacteria	Actinobacteria	Actinobacteria	Actinomycetales	Micrococcaceae	Rothia	mucilaginosa	0.0340673	0.0731499	0	0	0	0	0	0	0	0.666667	#N/A	NA	NA	NA	NA	NA	Poisson	0.997746	-0.666667
New.CleanUp.ReferenceOTU9756	Bacteria	Firmicutes	Clostridia	Clostridiales	Ruminococcaceae	unclassified	unclassified	0.0340673	0.0731499	0	0	0	0	0	0	0	0.666667	#N/A	NA	NA	NA	NA	NA	Poisson	0.997746	-0.666667
106985	Bacteria	Proteobacteria	Gammaproteobacteria	Pseudomonadales	Pseudomonadaceae	Pseudomonas	unclassified	0.0340673	0.0731499	0	0	0	0	0	0	0	0.666667	#N/A	NA	NA	NA	NA	NA	Poisson	0.997746	-0.666667
180825	Bacteria	Bacteroidetes	Bacteroidia	Bacteroidales	Prevotellaceae	Prevotella	copri	0.0340673	0.0731499	0	0	0	0	0	0	0	0.666667	#N/A	NA	NA	NA	NA	NA	Poisson	0.997746	-0.666667
New.CleanUp.ReferenceOTU13062	Bacteria	Firmicutes	Bacilli	Turicibacterales	Turicibacteraceae	Turicibacter	unclassified	0.0340673	0.0731499	0	0	0	0	0	0	0	0.666667	#N/A	NA	NA	NA	NA	NA	Poisson	0.997746	-0.666667
New.CleanUp.ReferenceOTU21035	Bacteria	Firmicutes	Clostridia	Clostridiales	Ruminococcaceae	unclassified	unclassified	0.0340673	0.0731499	0	0	0	0	0	0	0	0.666667	#N/A	NA	NA	NA	NA	NA	Poisson	0.997746	-0.666667
New.CleanUp.ReferenceOTU23967	Bacteria	Firmicutes	Clostridia	Clostridiales	Ruminococcaceae	Faecalibacterium	prausnitzii	0.0340673	0.0731499	0	0	0	0	0	0	0	0.666667	#N/A	NA	NA	NA	NA	NA	Poisson	0.997746	-0.666667
New.CleanUp.ReferenceOTU26957	Bacteria	Actinobacteria	Actinobacteria	Bifidobacteriales	Bifidobacteriaceae	Bifidobacterium	adolescentis	0.0340673	0.0731499	0	0	0	0	0	0	0	0.666667	#N/A	NA	NA	NA	NA	NA	Poisson	0.997746	-0.666667
New.CleanUp.ReferenceOTU30079	Bacteria	Firmicutes	Bacilli	Lactobacillales	Streptococcaceae	Streptococcus	unclassified	0.0340673	0.0731499	0	0	0	0	0	0	0	0.666667	#N/A	NA	NA	NA	NA	NA	Poisson	0.997746	-0.666667
New.CleanUp.ReferenceOTU30203	Bacteria	Firmicutes	Bacilli	Turicibacterales	Turicibacteraceae	Turicibacter	unclassified	0.0340673	0.0731499	0	0	0	0	0	0	0	0.666667	#N/A	NA	NA	NA	NA	NA	Poisson	0.997746	-0.666667
New.CleanUp.ReferenceOTU33065	Bacteria	Firmicutes	Clostridia	Clostridiales	Veillonellaceae	Dialister	unclassified	0.0340673	0.0731499	0	0	0	0	0	0	0	0.666667	#N/A	NA	NA	NA	NA	NA	Poisson	0.997746	-0.666667
New.CleanUp.ReferenceOTU41194	Bacteria	Firmicutes	Bacilli	Lactobacillales	Streptococcaceae	Streptococcus	unclassified	0.0340673	0.0731499	0	0	0	0	0	0	0	0.666667	#N/A	NA	NA	NA	NA	NA	Poisson	0.997746	-0.666667
New.CleanUp.ReferenceOTU54826	Bacteria	Firmicutes	Clostridia	Clostridiales	unclassified	unclassified	unclassified	0.0340673	0.0731499	0	0	0	0	0	0	0	0.666667	#N/A	NA	NA	NA	NA	NA	Poisson	0.997746	-0.666667
New.CleanUp.ReferenceOTU58059	Bacteria	Firmicutes	Clostridia	Clostridiales	Veillonellaceae	Dialister	unclassified	0.0340673	0.0731499	0	0	0	0	0	0	0	0.666667	#N/A	NA	NA	NA	NA	NA	Poisson	0.997746	-0.666667
New.CleanUp.ReferenceOTU62969	Bacteria	Firmicutes	Clostridia	Clostridiales	Lachnospiraceae	unclassified	unclassified	0.0340673	0.0731499	0	0	0	0	0	0	0	0.666667	#N/A	NA	NA	NA	NA	NA	Poisson	0.997746	-0.666667
New.CleanUp.ReferenceOTU63987	Bacteria	Actinobacteria	Actinobacteria	Bifidobacteriales	Bifidobacteriaceae	Bifidobacterium	adolescentis	0.0340673	0.0731499	0	0	0	0	0	0	0	0.666667	#N/A	NA	NA	NA	NA	NA	Poisson	0.997746	-0.666667
99882	Bacteria	Firmicutes	Bacilli	Lactobacillales	Enterococcaceae	Enterococcus	unclassified	0.0340673	0.0731499	0	0	0	0	0	0	0	0.666667	#N/A	NA	NA	NA	NA	NA	Poisson	0.997746	-0.666667
132873	Bacteria	Firmicutes	Bacilli	Lactobacillales	Lactobacillaceae	Lactobacillus	unclassified	0.0340673	0.0731499	0	0	0	0	0	0	0	0.666667	#N/A	NA	NA	NA	NA	NA	Poisson	0.997746	-0.666667
134671	Bacteria	Proteobacteria	Gammaproteobacteria	Enterobacteriales	Enterobacteriaceae	unclassified	unclassified	0.0340673	0.0731499	0	0	0	0	0	0	0	0.666667	#N/A	NA	NA	NA	NA	NA	Poisson	0.997746	-0.666667
368849	Bacteria	Proteobacteria	Gammaproteobacteria	Enterobacteriales	Enterobacteriaceae	unclassified	unclassified	0.0340673	0.0731499	0	0	0	0	0	0	0	0.666667	#N/A	NA	NA	NA	NA	NA	Poisson	0.997746	-0.666667
956702	Bacteria	Proteobacteria	Gammaproteobacteria	Pasteurellales	Pasteurellaceae	Haemophilus	unclassified	0.0340673	0.0731499	0	0	0	0	0	0	0	0.666667	#N/A	NA	NA	NA	NA	NA	Poisson	0.997746	-0.666667
4415598	Bacteria	Firmicutes	Bacilli	Lactobacillales	Lactobacillaceae	Lactobacillus	unclassified	0.0340673	0.0731499	0	0	0	0	0	0	0	0.666667	#N/A	NA	NA	NA	NA	NA	Poisson	0.997746	-0.666667
4418243	Bacteria	Bacteroidetes	Bacteroidia	Bacteroidales	Prevotellaceae	Prevotella	unclassified	0.0340673	0.0731499	0	0	0	0	0	0	0	0.666667	#N/A	NA	NA	NA	NA	NA	Poisson	0.997746	-0.666667
4454257	Bacteria	Proteobacteria	Gammaproteobacteria	Enterobacteriales	Enterobacteriaceae	unclassified	unclassified	0.0340673	0.0731499	0	0	0	0	0	0	0	0.666667	#N/A	NA	NA	NA	NA	NA	Poisson	0.997746	-0.666667
New.CleanUp.ReferenceOTU10419	Bacteria	Firmicutes	Bacilli	Lactobacillales	Enterococcaceae	unclassified	unclassified	0.0340673	0.0731499	0	0	0	0	0	0	0	0.666667	#N/A	NA	NA	NA	NA	NA	Poisson	0.997746	-0.666667
New.CleanUp.ReferenceOTU13221	Bacteria	Firmicutes	Bacilli	Lactobacillales	Lactobacillaceae	Lactobacillus	unclassified	0.0340673	0.0731499	0	0	0	0	0	0	0	0.666667	#N/A	NA	NA	NA	NA	NA	Poisson	0.997746	-0.666667
New.CleanUp.ReferenceOTU13907	Bacteria	Actinobacteria	Actinobacteria	Bifidobacteriales	Bifidobacteriaceae	Bifidobacterium	unclassified	0.0340673	0.0731499	0	0	0	0	0	0	0	0.666667	#N/A	NA	NA	NA	NA	NA	Poisson	0.997746	-0.666667
New.CleanUp.ReferenceOTU14322	Bacteria	Firmicutes	Bacilli	Lactobacillales	Streptococcaceae	Streptococcus	unclassified	0.0340673	0.0731499	0	0	0	0	0	0	0	0.666667	#N/A	NA	NA	NA	NA	NA	Poisson	0.997746	-0.666667
New.CleanUp.ReferenceOTU15095	Bacteria	Firmicutes	Bacilli	Lactobacillales	Lactobacillaceae	Lactobacillus	unclassified	0.0340673	0.0731499	0	0	0	0	0	0	0	0.666667	#N/A	NA	NA	NA	NA	NA	Poisson	0.997746	-0.666667
New.CleanUp.ReferenceOTU16820	Bacteria	Firmicutes	Bacilli	Lactobacillales	Lactobacillaceae	Lactobacillus	unclassified	0.0340673	0.0731499	0	0	0	0	0	0	0	0.666667	#N/A	NA	NA	NA	NA	NA	Poisson	0.997746	-0.666667
New.CleanUp.ReferenceOTU23594	Bacteria	Proteobacteria	unclassified	unclassified	unclassified	unclassified	unclassified	0.0340673	0.0731499	0	0	0	0	0	0	0	0.666667	#N/A	NA	NA	NA	NA	NA	Poisson	0.997746	-0.666667
New.CleanUp.ReferenceOTU23714	Bacteria	Proteobacteria	Gammaproteobacteria	Enterobacteriales	Enterobacteriaceae	Proteus	unclassified	0.0340673	0.0731499	0	0	0	0	0	0	0	0.666667	#N/A	NA	NA	NA	NA	NA	Poisson	0.997746	-0.666667
New.CleanUp.ReferenceOTU24605	Bacteria	Firmicutes	Bacilli	Lactobacillales	Enterococcaceae	Enterococcus	unclassified	0.0340673	0.0731499	0	0	0	0	0	0	0	0.666667	#N/A	NA	NA	NA	NA	NA	Poisson	0.997746	-0.666667
New.CleanUp.ReferenceOTU24978	Bacteria	Firmicutes	Bacilli	Lactobacillales	Lactobacillaceae	Lactobacillus	unclassified	0.0340673	0.0731499	0	0	0	0	0	0	0	0.666667	#N/A	NA	NA	NA	NA	NA	Poisson	0.997746	-0.666667
New.CleanUp.ReferenceOTU25361	Bacteria	Firmicutes	Bacilli	Lactobacillales	Lactobacillaceae	Lactobacillus	unclassified	0.0340673	0.0731499	0	0	0	0	0	0	0	0.666667	#N/A	NA	NA	NA	NA	NA	Poisson	0.997746	-0.666667
New.CleanUp.ReferenceOTU27883	Bacteria	Proteobacteria	Gammaproteobacteria	Enterobacteriales	Enterobacteriaceae	unclassified	unclassified	0.0340673	0.0731499	0	0	0	0	0	0	0	0.666667	#N/A	NA	NA	NA	NA	NA	Poisson	0.997746	-0.666667
New.CleanUp.ReferenceOTU28027	Unassigned	unclassified	unclassified	unclassified	unclassified	unclassified	unclassified	0.0340673	0.0731499	0	0	0	0	0	0	0	0.666667	#N/A	NA	NA	NA	NA	NA	Poisson	0.997746	-0.666667
New.CleanUp.ReferenceOTU30058	Bacteria	Firmicutes	Bacilli	Lactobacillales	Enterococcaceae	Enterococcus	unclassified	0.0340673	0.0731499	0	0	0	0	0	0	0	0.666667	#N/A	NA	NA	NA	NA	NA	Poisson	0.997746	-0.666667
New.CleanUp.ReferenceOTU38312	Bacteria	Firmicutes	Bacilli	Lactobacillales	Lactobacillaceae	Lactobacillus	unclassified	0.0340673	0.0731499	0	0	0	0	0	0	0	0.666667	#N/A	NA	NA	NA	NA	NA	Poisson	0.997746	-0.666667
New.CleanUp.ReferenceOTU40200	Bacteria	Firmicutes	Bacilli	Lactobacillales	Streptococcaceae	Streptococcus	unclassified	0.0340673	0.0731499	0	0	0	0	0	0	0	0.666667	#N/A	NA	NA	NA	NA	NA	Poisson	0.997746	-0.666667
New.CleanUp.ReferenceOTU4239	Bacteria	Firmicutes	Bacilli	Lactobacillales	Lactobacillaceae	Lactobacillus	unclassified	0.0340673	0.0731499	0	0	0	0	0	0	0	0.666667	#N/A	NA	NA	NA	NA	NA	Poisson	0.997746	-0.666667
New.CleanUp.ReferenceOTU42391	Bacteria	Actinobacteria	Actinobacteria	Bifidobacteriales	Bifidobacteriaceae	Bifidobacterium	unclassified	0.0340673	0.0731499	0	0	0	0	0	0	0	0.666667	#N/A	NA	NA	NA	NA	NA	Poisson	0.997746	-0.666667
New.CleanUp.ReferenceOTU43802	Bacteria	Firmicutes	Bacilli	Lactobacillales	Lactobacillaceae	Lactobacillus	unclassified	0.0340673	0.0731499	0	0	0	0	0	0	0	0.666667	#N/A	NA	NA	NA	NA	NA	Poisson	0.997746	-0.666667
New.CleanUp.ReferenceOTU45286	Bacteria	Firmicutes	Bacilli	Lactobacillales	Streptococcaceae	Streptococcus	unclassified	0.0340673	0.0731499	0	0	0	0	0	0	0	0.666667	#N/A	NA	NA	NA	NA	NA	Poisson	0.997746	-0.666667
New.CleanUp.ReferenceOTU4675	Bacteria	Firmicutes	Bacilli	Lactobacillales	Lactobacillaceae	Lactobacillus	unclassified	0.0340673	0.0731499	0	0	0	0	0	0	0	0.666667	#N/A	NA	NA	NA	NA	NA	Poisson	0.997746	-0.666667
New.CleanUp.ReferenceOTU51121	Bacteria	Firmicutes	Bacilli	Lactobacillales	Lactobacillaceae	Lactobacillus	unclassified	0.0340673	0.0731499	0	0	0	0	0	0	0	0.666667	#N/A	NA	NA	NA	NA	NA	Poisson	0.997746	-0.666667
New.CleanUp.ReferenceOTU54598	Bacteria	Firmicutes	Bacilli	Lactobacillales	Enterococcaceae	unclassified	unclassified	0.0340673	0.0731499	0	0	0	0	0	0	0	0.666667	#N/A	NA	NA	NA	NA	NA	Poisson	0.997746	-0.666667
New.CleanUp.ReferenceOTU55358	Bacteria	Firmicutes	Bacilli	Lactobacillales	Enterococcaceae	Enterococcus	unclassified	0.0340673	0.0731499	0	0	0	0	0	0	0	0.666667	#N/A	NA	NA	NA	NA	NA	Poisson	0.997746	-0.666667
New.CleanUp.ReferenceOTU56297	Bacteria	Firmicutes	Bacilli	Lactobacillales	Lactobacillaceae	Lactobacillus	unclassified	0.0340673	0.0731499	0	0	0	0	0	0	0	0.666667	#N/A	NA	NA	NA	NA	NA	Poisson	0.997746	-0.666667
New.CleanUp.ReferenceOTU58817	Bacteria	Proteobacteria	Gammaproteobacteria	Enterobacteriales	Enterobacteriaceae	Morganella	morganii	0.0340673	0.0731499	0	0	0	0	0	0	0	0.666667	#N/A	NA	NA	NA	NA	NA	Poisson	0.997746	-0.666667
New.CleanUp.ReferenceOTU62160	Bacteria	Firmicutes	Bacilli	Lactobacillales	unclassified	unclassified	unclassified	0.0340673	0.0731499	0	0	0	0	0	0	0	0.666667	#N/A	NA	NA	NA	NA	NA	Poisson	0.997746	-0.666667
New.CleanUp.ReferenceOTU63065	Bacteria	Firmicutes	Bacilli	Lactobacillales	unclassified	unclassified	unclassified	0.0340673	0.0731499	0	0	0	0	0	0	0	0.666667	#N/A	NA	NA	NA	NA	NA	Poisson	0.997746	-0.666667
New.CleanUp.ReferenceOTU6625	Bacteria	Firmicutes	Bacilli	Lactobacillales	Enterococcaceae	unclassified	unclassified	0.0340673	0.0731499	0	0	0	0	0	0	0	0.666667	#N/A	NA	NA	NA	NA	NA	Poisson	0.997746	-0.666667
New.CleanUp.ReferenceOTU705	Bacteria	Firmicutes	Bacilli	Lactobacillales	unclassified	unclassified	unclassified	0.0340673	0.0731499	0	0	0	0	0	0	0	0.666667	#N/A	NA	NA	NA	NA	NA	Poisson	0.997746	-0.666667
New.CleanUp.ReferenceOTU891	Bacteria	Firmicutes	Bacilli	Lactobacillales	Enterococcaceae	Enterococcus	unclassified	0.0340673	0.0731499	0	0	0	0	0	0	0	0.666667	#N/A	NA	NA	NA	NA	NA	Poisson	0.997746	-0.666667
New.CleanUp.ReferenceOTU9420	Bacteria	Proteobacteria	Betaproteobacteria	Burkholderiales	Alcaligenaceae	Sutterella	unclassified	0.0340673	0.0731499	0	0	0	0	0	0	0	0.666667	#N/A	NA	NA	NA	NA	NA	Poisson	0.997746	-0.666667
146935	Bacteria	Firmicutes	Bacilli	Lactobacillales	Lactobacillaceae	Lactobacillus	unclassified	0.0340673	0.0731499	0	0	0	0	0	0	0	2.33333	#N/A	NA	NA	NA	NA	NA	ZINB	0.998222	-2.33333
524674	Bacteria	Firmicutes	Bacilli	Lactobacillales	Enterococcaceae	Enterococcus	unclassified	0.0340673	0.0731499	0	0	0	0	0	0	0	2.33333	#N/A	NA	NA	NA	NA	NA	ZINB	0.998222	-2.33333
1055212	Bacteria	Firmicutes	Bacilli	Lactobacillales	Enterococcaceae	Enterococcus	unclassified	0.0340673	0.0731499	0	0	0	0	0	0	0	2.33333	#N/A	NA	NA	NA	NA	NA	ZINB	0.998222	-2.33333
1722623	Bacteria	Firmicutes	Bacilli	Lactobacillales	Lactobacillaceae	Lactobacillus	unclassified	0.0340673	0.0731499	0	0	0	0	0	0	0	2.33333	#N/A	NA	NA	NA	NA	NA	ZINB	0.998222	-2.33333
4362942	Bacteria	Firmicutes	Bacilli	Lactobacillales	Enterococcaceae	Enterococcus	unclassified	0.0340673	0.0731499	0	0	0	0	0	0	0	2.33333	#N/A	NA	NA	NA	NA	NA	ZINB	0.998222	-2.33333
New.CleanUp.ReferenceOTU23328	Bacteria	Firmicutes	Bacilli	Lactobacillales	Enterococcaceae	Enterococcus	unclassified	0.0340673	0.0731499	0	0	0	0	0	0	0	2.33333	#N/A	NA	NA	NA	NA	NA	ZINB	0.998222	-2.33333
New.CleanUp.ReferenceOTU57129	Bacteria	Firmicutes	Bacilli	Lactobacillales	Enterococcaceae	unclassified	unclassified	0.0340673	0.0731499	0	0	0	0	0	0	0	2.33333	#N/A	NA	NA	NA	NA	NA	ZINB	0.998222	-2.33333
New.CleanUp.ReferenceOTU61044	Bacteria	Firmicutes	Bacilli	Lactobacillales	Streptococcaceae	Lactococcus	unclassified	0.0340673	0.0731499	0	0	0	0	0	0	0	2	#N/A	NA	NA	NA	NA	NA	ZINB	0.998233	-2
85614	Bacteria	Proteobacteria	Gammaproteobacteria	Enterobacteriales	Enterobacteriaceae	Morganella	unclassified	0.0340673	0.0731499	0	0	0	0	0	0	0	2	#N/A	NA	NA	NA	NA	NA	ZINB	0.998233	-2
366451	Bacteria	Proteobacteria	Gammaproteobacteria	Enterobacteriales	Enterobacteriaceae	unclassified	unclassified	0.0340673	0.0731499	0	0	0	0	0	0	0	2	#N/A	NA	NA	NA	NA	NA	ZINB	0.998233	-2
624891	Bacteria	Firmicutes	Bacilli	Lactobacillales	Enterococcaceae	Enterococcus	unclassified	0.0340673	0.0731499	0	0	0	0	0	0	0	2	#N/A	NA	NA	NA	NA	NA	ZINB	0.998233	-2
829186	Bacteria	Firmicutes	Bacilli	Lactobacillales	Lactobacillaceae	Lactobacillus	unclassified	0.0340673	0.0731499	0	0	0	0	0	0	0	2	#N/A	NA	NA	NA	NA	NA	ZINB	0.998233	-2
New.CleanUp.ReferenceOTU34672	Bacteria	Firmicutes	Bacilli	Lactobacillales	unclassified	unclassified	unclassified	0.0340673	0.0731499	0	0	0	0	0	0	0	2	#N/A	NA	NA	NA	NA	NA	ZINB	0.998233	-2
New.CleanUp.ReferenceOTU7000	Bacteria	Proteobacteria	Gammaproteobacteria	Enterobacteriales	Enterobacteriaceae	Morganella	morganii	0.0340673	0.0731499	0	0	0	0	0	0	0	2	#N/A	NA	NA	NA	NA	NA	ZINB	0.998233	-2
4328189	Bacteria	Proteobacteria	Gammaproteobacteria	Enterobacteriales	Enterobacteriaceae	Serratia	unclassified	0.0340673	0.0731499	0	0	0	0	0	0	0	1.66667	#N/A	NA	NA	NA	NA	NA	ZINB	0.998247	-1.66667
210965	Bacteria	Firmicutes	Clostridia	Clostridiales	Lachnospiraceae	[Ruminococcus]	gnavus	0.0340673	0.0731499	0	0	0	0	0	0	0	1.66667	#N/A	NA	NA	NA	NA	NA	ZINB	0.998467	-1.66667
239362	Bacteria	Proteobacteria	Gammaproteobacteria	Enterobacteriales	Enterobacteriaceae	unclassified	unclassified	0.0340673	0.0731499	0	0	0	0	0	0	0	1.66667	#N/A	NA	NA	NA	NA	NA	ZINB	0.998471	-1.66667
3441309	Bacteria	Proteobacteria	Gammaproteobacteria	Enterobacteriales	Enterobacteriaceae	unclassified	unclassified	0.0340673	0.0731499	0	0	0	0	0	0	0	1.66667	#N/A	NA	NA	NA	NA	NA	ZINB	0.998471	-1.66667
4359590	Bacteria	Firmicutes	Bacilli	Lactobacillales	Enterococcaceae	unclassified	unclassified	0.0340673	0.0731499	0	0	0	0	0	0	0	1.66667	#N/A	NA	NA	NA	NA	NA	ZINB	0.998471	-1.66667
4379242	Bacteria	Firmicutes	Bacilli	Lactobacillales	Lactobacillaceae	Lactobacillus	unclassified	0.0340673	0.0731499	0	0	0	0	0	0	0	1.66667	#N/A	NA	NA	NA	NA	NA	ZINB	0.998471	-1.66667
4475784	Bacteria	Firmicutes	Bacilli	Lactobacillales	Enterococcaceae	Enterococcus	unclassified	0.0340673	0.0731499	0	0	0	0	0	0	0	1.66667	#N/A	NA	NA	NA	NA	NA	ZINB	0.998471	-1.66667
New.CleanUp.ReferenceOTU38895	Bacteria	Firmicutes	Bacilli	Lactobacillales	Lactobacillaceae	Lactobacillus	mucosae	0.0340673	0.0731499	0	0	0	0	0	0	0	1.66667	#N/A	NA	NA	NA	NA	NA	ZINB	0.998471	-1.66667
New.CleanUp.ReferenceOTU44732	Bacteria	Firmicutes	Bacilli	Lactobacillales	Enterococcaceae	Enterococcus	unclassified	0.0340673	0.0731499	0	0	0	0	0	0	0	1.66667	#N/A	NA	NA	NA	NA	NA	ZINB	0.998471	-1.66667
26608	Bacteria	Firmicutes	Bacilli	Lactobacillales	Lactobacillaceae	Lactobacillus	unclassified	0.0340673	0.0731499	0	0	0	0	0	0	0	0.333333	#N/A	NA	NA	NA	NA	NA	Poisson	0.998613	-0.333333
91962	Bacteria	Proteobacteria	Gammaproteobacteria	Enterobacteriales	Enterobacteriaceae	unclassified	unclassified	0.0340673	0.0731499	0	0	0	0	0	0	0	0.333333	#N/A	NA	NA	NA	NA	NA	Poisson	0.998613	-0.333333
292364	Bacteria	Firmicutes	Bacilli	Lactobacillales	Enterococcaceae	Enterococcus	unclassified	0.0340673	0.0731499	0	0	0	0	0	0	0	0.333333	#N/A	NA	NA	NA	NA	NA	Poisson	0.998613	-0.333333
318764	Bacteria	Firmicutes	Bacilli	Lactobacillales	Lactobacillaceae	Lactobacillus	unclassified	0.0340673	0.0731499	0	0	0	0	0	0	0	0.333333	#N/A	NA	NA	NA	NA	NA	Poisson	0.998613	-0.333333
637546	Bacteria	Proteobacteria	Gammaproteobacteria	Enterobacteriales	Enterobacteriaceae	unclassified	unclassified	0.0340673	0.0731499	0	0	0	0	0	0	0	0.333333	#N/A	NA	NA	NA	NA	NA	Poisson	0.998613	-0.333333
718624	Bacteria	Proteobacteria	Gammaproteobacteria	Enterobacteriales	Enterobacteriaceae	unclassified	unclassified	0.0340673	0.0731499	0	0	0	0	0	0	0	0.333333	#N/A	NA	NA	NA	NA	NA	Poisson	0.998613	-0.333333
836776	Bacteria	Firmicutes	Bacilli	Lactobacillales	Lactobacillaceae	Lactobacillus	unclassified	0.0340673	0.0731499	0	0	0	0	0	0	0	0.333333	#N/A	NA	NA	NA	NA	NA	Poisson	0.998613	-0.333333
837075	Bacteria	Firmicutes	Bacilli	Lactobacillales	Lactobacillaceae	Lactobacillus	unclassified	0.0340673	0.0731499	0	0	0	0	0	0	0	0.333333	#N/A	NA	NA	NA	NA	NA	Poisson	0.998613	-0.333333
997439	Bacteria	Actinobacteria	Actinobacteria	Bifidobacteriales	Bifidobacteriaceae	Bifidobacterium	unclassified	0.0340673	0.0731499	0	0	0	0	0	0	0	0.333333	#N/A	NA	NA	NA	NA	NA	Poisson	0.998613	-0.333333
1065569	Bacteria	Firmicutes	Bacilli	Lactobacillales	Aerococcaceae	unclassified	unclassified	0.0340673	0.0731499	0	0	0	0	0	0	0	0.333333	#N/A	NA	NA	NA	NA	NA	Poisson	0.998613	-0.333333
1071929	Bacteria	Firmicutes	Bacilli	Gemellales	Gemellaceae	unclassified	unclassified	0.0340673	0.0731499	0	0	0	0	0	0	0	0.333333	#N/A	NA	NA	NA	NA	NA	Poisson	0.998613	-0.333333
1116674	Bacteria	Proteobacteria	Gammaproteobacteria	Enterobacteriales	Enterobacteriaceae	unclassified	unclassified	0.0340673	0.0731499	0	0	0	0	0	0	0	0.333333	#N/A	NA	NA	NA	NA	NA	Poisson	0.998613	-0.333333
1129680	Bacteria	Firmicutes	Bacilli	Lactobacillales	unclassified	unclassified	unclassified	0.0340673	0.0731499	0	0	0	0	0	0	0	0.333333	#N/A	NA	NA	NA	NA	NA	Poisson	0.998613	-0.333333
1135616	Bacteria	Firmicutes	Bacilli	Lactobacillales	Enterococcaceae	Enterococcus	unclassified	0.0340673	0.0731499	0	0	0	0	0	0	0	0.333333	#N/A	NA	NA	NA	NA	NA	Poisson	0.998613	-0.333333
2281837	Bacteria	Proteobacteria	Gammaproteobacteria	Enterobacteriales	Enterobacteriaceae	unclassified	unclassified	0.0340673	0.0731499	0	0	0	0	0	0	0	0.333333	#N/A	NA	NA	NA	NA	NA	Poisson	0.998613	-0.333333
3355047	Bacteria	Firmicutes	Bacilli	Lactobacillales	Enterococcaceae	Enterococcus	unclassified	0.0340673	0.0731499	0	0	0	0	0	0	0	0.333333	#N/A	NA	NA	NA	NA	NA	Poisson	0.998613	-0.333333
3440955	Bacteria	Proteobacteria	Gammaproteobacteria	Enterobacteriales	Enterobacteriaceae	Proteus	unclassified	0.0340673	0.0731499	0	0	0	0	0	0	0	0.333333	#N/A	NA	NA	NA	NA	NA	Poisson	0.998613	-0.333333
4297549	Bacteria	Firmicutes	Bacilli	Lactobacillales	Enterococcaceae	Enterococcus	unclassified	0.0340673	0.0731499	0	0	0	0	0	0	0	0.333333	#N/A	NA	NA	NA	NA	NA	Poisson	0.998613	-0.333333
4338372	Bacteria	Bacteroidetes	Bacteroidia	Bacteroidales	Prevotellaceae	Prevotella	unclassified	0.0340673	0.0731499	0	0	0	0	0	0	0	0.333333	#N/A	NA	NA	NA	NA	NA	Poisson	0.998613	-0.333333
4348151	Bacteria	Firmicutes	Bacilli	Lactobacillales	Enterococcaceae	Enterococcus	unclassified	0.0340673	0.0731499	0	0	0	0	0	0	0	0.333333	#N/A	NA	NA	NA	NA	NA	Poisson	0.998613	-0.333333
4440251	Bacteria	Proteobacteria	Gammaproteobacteria	Enterobacteriales	Enterobacteriaceae	unclassified	unclassified	0.0340673	0.0731499	0	0	0	0	0	0	0	0.333333	#N/A	NA	NA	NA	NA	NA	Poisson	0.998613	-0.333333
4447432	Bacteria	Firmicutes	Bacilli	Lactobacillales	Lactobacillaceae	Lactobacillus	unclassified	0.0340673	0.0731499	0	0	0	0	0	0	0	0.333333	#N/A	NA	NA	NA	NA	NA	Poisson	0.998613	-0.333333
4478762	Bacteria	Firmicutes	Bacilli	Lactobacillales	unclassified	unclassified	unclassified	0.0340673	0.0731499	0	0	0	0	0	0	0	0.333333	#N/A	NA	NA	NA	NA	NA	Poisson	0.998613	-0.333333
New.CleanUp.ReferenceOTU10680	Bacteria	Proteobacteria	Gammaproteobacteria	Enterobacteriales	Enterobacteriaceae	unclassified	unclassified	0.0340673	0.0731499	0	0	0	0	0	0	0	0.333333	#N/A	NA	NA	NA	NA	NA	Poisson	0.998613	-0.333333
New.CleanUp.ReferenceOTU10926	Bacteria	Firmicutes	Bacilli	Lactobacillales	Lactobacillaceae	Lactobacillus	unclassified	0.0340673	0.0731499	0	0	0	0	0	0	0	0.333333	#N/A	NA	NA	NA	NA	NA	Poisson	0.998613	-0.333333
New.CleanUp.ReferenceOTU11802	Bacteria	Proteobacteria	Gammaproteobacteria	Enterobacteriales	Enterobacteriaceae	Morganella	morganii	0.0340673	0.0731499	0	0	0	0	0	0	0	0.333333	#N/A	NA	NA	NA	NA	NA	Poisson	0.998613	-0.333333
New.CleanUp.ReferenceOTU11804	Bacteria	Proteobacteria	Gammaproteobacteria	Enterobacteriales	Enterobacteriaceae	unclassified	unclassified	0.0340673	0.0731499	0	0	0	0	0	0	0	0.333333	#N/A	NA	NA	NA	NA	NA	Poisson	0.998613	-0.333333
New.CleanUp.ReferenceOTU13931	Bacteria	Proteobacteria	Gammaproteobacteria	Enterobacteriales	Enterobacteriaceae	unclassified	unclassified	0.0340673	0.0731499	0	0	0	0	0	0	0	0.333333	#N/A	NA	NA	NA	NA	NA	Poisson	0.998613	-0.333333
New.CleanUp.ReferenceOTU1492	Bacteria	Proteobacteria	Gammaproteobacteria	Enterobacteriales	Enterobacteriaceae	unclassified	unclassified	0.0340673	0.0731499	0	0	0	0	0	0	0	0.333333	#N/A	NA	NA	NA	NA	NA	Poisson	0.998613	-0.333333
New.CleanUp.ReferenceOTU15911	Bacteria	Proteobacteria	Gammaproteobacteria	Enterobacteriales	Enterobacteriaceae	unclassified	unclassified	0.0340673	0.0731499	0	0	0	0	0	0	0	0.333333	#N/A	NA	NA	NA	NA	NA	Poisson	0.998613	-0.333333
New.CleanUp.ReferenceOTU16045	Bacteria	Firmicutes	Bacilli	Lactobacillales	Lactobacillaceae	Lactobacillus	unclassified	0.0340673	0.0731499	0	0	0	0	0	0	0	0.333333	#N/A	NA	NA	NA	NA	NA	Poisson	0.998613	-0.333333
New.CleanUp.ReferenceOTU16164	Bacteria	Firmicutes	Bacilli	Lactobacillales	Lactobacillaceae	Lactobacillus	unclassified	0.0340673	0.0731499	0	0	0	0	0	0	0	0.333333	#N/A	NA	NA	NA	NA	NA	Poisson	0.998613	-0.333333
New.CleanUp.ReferenceOTU17106	Bacteria	Firmicutes	Bacilli	Lactobacillales	Enterococcaceae	Enterococcus	unclassified	0.0340673	0.0731499	0	0	0	0	0	0	0	0.333333	#N/A	NA	NA	NA	NA	NA	Poisson	0.998613	-0.333333
New.CleanUp.ReferenceOTU18640	Bacteria	Firmicutes	Bacilli	Lactobacillales	Lactobacillaceae	Lactobacillus	unclassified	0.0340673	0.0731499	0	0	0	0	0	0	0	0.333333	#N/A	NA	NA	NA	NA	NA	Poisson	0.998613	-0.333333
New.CleanUp.ReferenceOTU18893	Bacteria	Firmicutes	Bacilli	Lactobacillales	unclassified	unclassified	unclassified	0.0340673	0.0731499	0	0	0	0	0	0	0	0.333333	#N/A	NA	NA	NA	NA	NA	Poisson	0.998613	-0.333333
New.CleanUp.ReferenceOTU20455	Bacteria	Firmicutes	Bacilli	Lactobacillales	Lactobacillaceae	Lactobacillus	unclassified	0.0340673	0.0731499	0	0	0	0	0	0	0	0.333333	#N/A	NA	NA	NA	NA	NA	Poisson	0.998613	-0.333333
New.CleanUp.ReferenceOTU21395	Bacteria	Firmicutes	Bacilli	Lactobacillales	Enterococcaceae	Enterococcus	unclassified	0.0340673	0.0731499	0	0	0	0	0	0	0	0.333333	#N/A	NA	NA	NA	NA	NA	Poisson	0.998613	-0.333333
New.CleanUp.ReferenceOTU23118	Bacteria	Firmicutes	Bacilli	Lactobacillales	Enterococcaceae	Enterococcus	unclassified	0.0340673	0.0731499	0	0	0	0	0	0	0	0.333333	#N/A	NA	NA	NA	NA	NA	Poisson	0.998613	-0.333333
New.CleanUp.ReferenceOTU24785	Bacteria	Actinobacteria	Actinobacteria	Bifidobacteriales	Bifidobacteriaceae	Bifidobacterium	adolescentis	0.0340673	0.0731499	0	0	0	0	0	0	0	0.333333	#N/A	NA	NA	NA	NA	NA	Poisson	0.998613	-0.333333
New.CleanUp.ReferenceOTU26999	Unassigned	unclassified	unclassified	unclassified	unclassified	unclassified	unclassified	0.0340673	0.0731499	0	0	0	0	0	0	0	0.333333	#N/A	NA	NA	NA	NA	NA	Poisson	0.998613	-0.333333
New.CleanUp.ReferenceOTU27006	Bacteria	Proteobacteria	Gammaproteobacteria	Enterobacteriales	Enterobacteriaceae	unclassified	unclassified	0.0340673	0.0731499	0	0	0	0	0	0	0	0.333333	#N/A	NA	NA	NA	NA	NA	Poisson	0.998613	-0.333333
New.CleanUp.ReferenceOTU28984	Bacteria	Proteobacteria	Gammaproteobacteria	Enterobacteriales	Enterobacteriaceae	unclassified	unclassified	0.0340673	0.0731499	0	0	0	0	0	0	0	0.333333	#N/A	NA	NA	NA	NA	NA	Poisson	0.998613	-0.333333
New.CleanUp.ReferenceOTU29878	Bacteria	Proteobacteria	Gammaproteobacteria	Enterobacteriales	Enterobacteriaceae	Proteus	unclassified	0.0340673	0.0731499	0	0	0	0	0	0	0	0.333333	#N/A	NA	NA	NA	NA	NA	Poisson	0.998613	-0.333333
New.CleanUp.ReferenceOTU31000	Bacteria	Proteobacteria	Gammaproteobacteria	Enterobacteriales	Enterobacteriaceae	unclassified	unclassified	0.0340673	0.0731499	0	0	0	0	0	0	0	0.333333	#N/A	NA	NA	NA	NA	NA	Poisson	0.998613	-0.333333
New.CleanUp.ReferenceOTU33308	Bacteria	Firmicutes	Bacilli	Lactobacillales	Lactobacillaceae	Lactobacillus	mucosae	0.0340673	0.0731499	0	0	0	0	0	0	0	0.333333	#N/A	NA	NA	NA	NA	NA	Poisson	0.998613	-0.333333
New.CleanUp.ReferenceOTU33789	Bacteria	Firmicutes	Bacilli	Lactobacillales	unclassified	unclassified	unclassified	0.0340673	0.0731499	0	0	0	0	0	0	0	0.333333	#N/A	NA	NA	NA	NA	NA	Poisson	0.998613	-0.333333
New.CleanUp.ReferenceOTU35236	Bacteria	Firmicutes	Bacilli	Lactobacillales	unclassified	unclassified	unclassified	0.0340673	0.0731499	0	0	0	0	0	0	0	0.333333	#N/A	NA	NA	NA	NA	NA	Poisson	0.998613	-0.333333
New.CleanUp.ReferenceOTU37750	Bacteria	Firmicutes	Bacilli	Lactobacillales	Lactobacillaceae	Lactobacillus	unclassified	0.0340673	0.0731499	0	0	0	0	0	0	0	0.333333	#N/A	NA	NA	NA	NA	NA	Poisson	0.998613	-0.333333
New.CleanUp.ReferenceOTU38144	Bacteria	Proteobacteria	Gammaproteobacteria	Enterobacteriales	Enterobacteriaceae	unclassified	unclassified	0.0340673	0.0731499	0	0	0	0	0	0	0	0.333333	#N/A	NA	NA	NA	NA	NA	Poisson	0.998613	-0.333333
New.CleanUp.ReferenceOTU399	Bacteria	Firmicutes	Bacilli	Lactobacillales	Lactobacillaceae	Lactobacillus	mucosae	0.0340673	0.0731499	0	0	0	0	0	0	0	0.333333	#N/A	NA	NA	NA	NA	NA	Poisson	0.998613	-0.333333
New.CleanUp.ReferenceOTU41930	Bacteria	Proteobacteria	Gammaproteobacteria	Enterobacteriales	Enterobacteriaceae	unclassified	unclassified	0.0340673	0.0731499	0	0	0	0	0	0	0	0.333333	#N/A	NA	NA	NA	NA	NA	Poisson	0.998613	-0.333333
New.CleanUp.ReferenceOTU42682	Bacteria	Firmicutes	Bacilli	Lactobacillales	Streptococcaceae	Streptococcus	unclassified	0.0340673	0.0731499	0	0	0	0	0	0	0	0.333333	#N/A	NA	NA	NA	NA	NA	Poisson	0.998613	-0.333333
New.CleanUp.ReferenceOTU44359	Bacteria	Proteobacteria	Gammaproteobacteria	Enterobacteriales	Enterobacteriaceae	unclassified	unclassified	0.0340673	0.0731499	0	0	0	0	0	0	0	0.333333	#N/A	NA	NA	NA	NA	NA	Poisson	0.998613	-0.333333
New.CleanUp.ReferenceOTU47480	Bacteria	Firmicutes	Bacilli	Lactobacillales	Lactobacillaceae	Lactobacillus	unclassified	0.0340673	0.0731499	0	0	0	0	0	0	0	0.333333	#N/A	NA	NA	NA	NA	NA	Poisson	0.998613	-0.333333
New.CleanUp.ReferenceOTU47920	Unassigned	unclassified	unclassified	unclassified	unclassified	unclassified	unclassified	0.0340673	0.0731499	0	0	0	0	0	0	0	0.333333	#N/A	NA	NA	NA	NA	NA	Poisson	0.998613	-0.333333
New.CleanUp.ReferenceOTU48129	Bacteria	Firmicutes	Bacilli	Lactobacillales	Lactobacillaceae	Lactobacillus	unclassified	0.0340673	0.0731499	0	0	0	0	0	0	0	0.333333	#N/A	NA	NA	NA	NA	NA	Poisson	0.998613	-0.333333
New.CleanUp.ReferenceOTU49949	Bacteria	Proteobacteria	Gammaproteobacteria	Enterobacteriales	Enterobacteriaceae	Morganella	morganii	0.0340673	0.0731499	0	0	0	0	0	0	0	0.333333	#N/A	NA	NA	NA	NA	NA	Poisson	0.998613	-0.333333
New.CleanUp.ReferenceOTU53115	Bacteria	Firmicutes	Bacilli	Lactobacillales	Lactobacillaceae	Lactobacillus	unclassified	0.0340673	0.0731499	0	0	0	0	0	0	0	0.333333	#N/A	NA	NA	NA	NA	NA	Poisson	0.998613	-0.333333
New.CleanUp.ReferenceOTU53654	Bacteria	Firmicutes	Bacilli	Lactobacillales	Lactobacillaceae	Lactobacillus	unclassified	0.0340673	0.0731499	0	0	0	0	0	0	0	0.333333	#N/A	NA	NA	NA	NA	NA	Poisson	0.998613	-0.333333
New.CleanUp.ReferenceOTU5463	Bacteria	Firmicutes	Bacilli	Lactobacillales	Enterococcaceae	Enterococcus	unclassified	0.0340673	0.0731499	0	0	0	0	0	0	0	0.333333	#N/A	NA	NA	NA	NA	NA	Poisson	0.998613	-0.333333
New.CleanUp.ReferenceOTU54972	Bacteria	Firmicutes	Bacilli	Lactobacillales	Streptococcaceae	Streptococcus	unclassified	0.0340673	0.0731499	0	0	0	0	0	0	0	0.333333	#N/A	NA	NA	NA	NA	NA	Poisson	0.998613	-0.333333
New.CleanUp.ReferenceOTU55211	Bacteria	Firmicutes	Bacilli	Lactobacillales	Streptococcaceae	Streptococcus	unclassified	0.0340673	0.0731499	0	0	0	0	0	0	0	0.333333	#N/A	NA	NA	NA	NA	NA	Poisson	0.998613	-0.333333
New.CleanUp.ReferenceOTU5643	Bacteria	Firmicutes	Bacilli	Lactobacillales	Lactobacillaceae	Lactobacillus	unclassified	0.0340673	0.0731499	0	0	0	0	0	0	0	0.333333	#N/A	NA	NA	NA	NA	NA	Poisson	0.998613	-0.333333
New.CleanUp.ReferenceOTU56600	Bacteria	Firmicutes	Bacilli	Lactobacillales	Lactobacillaceae	Lactobacillus	unclassified	0.0340673	0.0731499	0	0	0	0	0	0	0	0.333333	#N/A	NA	NA	NA	NA	NA	Poisson	0.998613	-0.333333
New.CleanUp.ReferenceOTU58117	Bacteria	Actinobacteria	Actinobacteria	Bifidobacteriales	Bifidobacteriaceae	Bifidobacterium	unclassified	0.0340673	0.0731499	0	0	0	0	0	0	0	0.333333	#N/A	NA	NA	NA	NA	NA	Poisson	0.998613	-0.333333
New.CleanUp.ReferenceOTU59667	Bacteria	Firmicutes	Bacilli	Lactobacillales	Lactobacillaceae	Lactobacillus	unclassified	0.0340673	0.0731499	0	0	0	0	0	0	0	0.333333	#N/A	NA	NA	NA	NA	NA	Poisson	0.998613	-0.333333
New.CleanUp.ReferenceOTU603	Bacteria	Proteobacteria	Gammaproteobacteria	Enterobacteriales	Enterobacteriaceae	unclassified	unclassified	0.0340673	0.0731499	0	0	0	0	0	0	0	0.333333	#N/A	NA	NA	NA	NA	NA	Poisson	0.998613	-0.333333
New.CleanUp.ReferenceOTU63921	Bacteria	Firmicutes	Bacilli	Lactobacillales	Lactobacillaceae	Lactobacillus	unclassified	0.0340673	0.0731499	0	0	0	0	0	0	0	0.333333	#N/A	NA	NA	NA	NA	NA	Poisson	0.998613	-0.333333
New.CleanUp.ReferenceOTU7090	Bacteria	Proteobacteria	Gammaproteobacteria	Enterobacteriales	Enterobacteriaceae	unclassified	unclassified	0.0340673	0.0731499	0	0	0	0	0	0	0	0.333333	#N/A	NA	NA	NA	NA	NA	Poisson	0.998613	-0.333333
New.CleanUp.ReferenceOTU7152	Unassigned	unclassified	unclassified	unclassified	unclassified	unclassified	unclassified	0.0340673	0.0731499	0	0	0	0	0	0	0	0.333333	#N/A	NA	NA	NA	NA	NA	Poisson	0.998613	-0.333333
New.CleanUp.ReferenceOTU8016	Bacteria	Firmicutes	Bacilli	Lactobacillales	Streptococcaceae	Streptococcus	luteciae	0.0340673	0.0731499	0	0	0	0	0	0	0	0.333333	#N/A	NA	NA	NA	NA	NA	Poisson	0.998613	-0.333333
New.CleanUp.ReferenceOTU9289	Unassigned	unclassified	unclassified	unclassified	unclassified	unclassified	unclassified	0.0340673	0.0731499	0	0	0	0	0	0	0	0.333333	#N/A	NA	NA	NA	NA	NA	Poisson	0.998613	-0.333333
New.CleanUp.ReferenceOTU9533	Bacteria	Proteobacteria	Gammaproteobacteria	Enterobacteriales	Enterobacteriaceae	unclassified	unclassified	0.0340673	0.0731499	0	0	0	0	0	0	0	0.333333	#N/A	NA	NA	NA	NA	NA	Poisson	0.998613	-0.333333
169428	Bacteria	Firmicutes	Bacilli	Lactobacillales	Lactobacillaceae	Lactobacillus	unclassified	0.0340673	0.0731499	0	0	0	0	0	0	0	0.333333	#N/A	NA	NA	NA	NA	NA	Poisson	0.998613	-0.333333
189674	Bacteria	Firmicutes	Clostridia	Clostridiales	Ruminococcaceae	unclassified	unclassified	0.0340673	0.0731499	0	0	0	0	0	0	0	0.333333	#N/A	NA	NA	NA	NA	NA	Poisson	0.998613	-0.333333
190107	Bacteria	Firmicutes	Clostridia	Clostridiales	Lachnospiraceae	unclassified	unclassified	0.0340673	0.0731499	0	0	0	0	0	0	0	0.333333	#N/A	NA	NA	NA	NA	NA	Poisson	0.998613	-0.333333
194626	Bacteria	Firmicutes	Clostridia	Clostridiales	Ruminococcaceae	Faecalibacterium	prausnitzii	0.0340673	0.0731499	0	0	0	0	0	0	0	0.333333	#N/A	NA	NA	NA	NA	NA	Poisson	0.998613	-0.333333
215670	Bacteria	Bacteroidetes	Bacteroidia	Bacteroidales	Prevotellaceae	Prevotella	copri	0.0340673	0.0731499	0	0	0	0	0	0	0	0.333333	#N/A	NA	NA	NA	NA	NA	Poisson	0.998613	-0.333333
463794	Bacteria	Firmicutes	Bacilli	Lactobacillales	Lactobacillaceae	Lactobacillus	unclassified	0.0340673	0.0731499	0	0	0	0	0	0	0	0.333333	#N/A	NA	NA	NA	NA	NA	Poisson	0.998613	-0.333333
517754	Bacteria	Firmicutes	Bacilli	Lactobacillales	Streptococcaceae	Streptococcus	unclassified	0.0340673	0.0731499	0	0	0	0	0	0	0	0.333333	#N/A	NA	NA	NA	NA	NA	Poisson	0.998613	-0.333333
518002	Bacteria	Proteobacteria	Gammaproteobacteria	Enterobacteriales	Enterobacteriaceae	unclassified	unclassified	0.0340673	0.0731499	0	0	0	0	0	0	0	0.333333	#N/A	NA	NA	NA	NA	NA	Poisson	0.998613	-0.333333
824876	Bacteria	Actinobacteria	Actinobacteria	Bifidobacteriales	Bifidobacteriaceae	Bifidobacterium	adolescentis	0.0340673	0.0731499	0	0	0	0	0	0	0	0.333333	#N/A	NA	NA	NA	NA	NA	Poisson	0.998613	-0.333333
865469	Bacteria	Proteobacteria	Gammaproteobacteria	Pasteurellales	Pasteurellaceae	Haemophilus	parainfluenzae	0.0340673	0.0731499	0	0	0	0	0	0	0	0.333333	#N/A	NA	NA	NA	NA	NA	Poisson	0.998613	-0.333333
923098	Bacteria	Firmicutes	Bacilli	Lactobacillales	Streptococcaceae	Streptococcus	unclassified	0.0340673	0.0731499	0	0	0	0	0	0	0	0.333333	#N/A	NA	NA	NA	NA	NA	Poisson	0.998613	-0.333333
1062051	Bacteria	Actinobacteria	Actinobacteria	Actinomycetales	Corynebacteriaceae	Corynebacterium	unclassified	0.0340673	0.0731499	0	0	0	0	0	0	0	0.333333	#N/A	NA	NA	NA	NA	NA	Poisson	0.998613	-0.333333
1086274	Bacteria	Proteobacteria	Gammaproteobacteria	Pasteurellales	Pasteurellaceae	Haemophilus	parainfluenzae	0.0340673	0.0731499	0	0	0	0	0	0	0	0.333333	#N/A	NA	NA	NA	NA	NA	Poisson	0.998613	-0.333333
1523543	Bacteria	Firmicutes	Bacilli	Lactobacillales	Streptococcaceae	Lactococcus	unclassified	0.0340673	0.0731499	0	0	0	0	0	0	0	0.333333	#N/A	NA	NA	NA	NA	NA	Poisson	0.998613	-0.333333
1918929	Bacteria	Proteobacteria	Alphaproteobacteria	Rickettsiales	mitochondria	unclassified	unclassified	0.0340673	0.0731499	0	0	0	0	0	0	0	0.333333	#N/A	NA	NA	NA	NA	NA	Poisson	0.998613	-0.333333
2750316	Bacteria	Firmicutes	Erysipelotrichi	Erysipelotrichales	Erysipelotrichaceae	Catenibacterium	unclassified	0.0340673	0.0731499	0	0	0	0	0	0	0	0.333333	#N/A	NA	NA	NA	NA	NA	Poisson	0.998613	-0.333333
4315660	Bacteria	Firmicutes	Bacilli	Lactobacillales	Streptococcaceae	Lactococcus	unclassified	0.0340673	0.0731499	0	0	0	0	0	0	0	0.333333	#N/A	NA	NA	NA	NA	NA	Poisson	0.998613	-0.333333
4341056	Bacteria	Firmicutes	Clostridia	Clostridiales	Lachnospiraceae	unclassified	unclassified	0.0340673	0.0731499	0	0	0	0	0	0	0	0.333333	#N/A	NA	NA	NA	NA	NA	Poisson	0.998613	-0.333333
4367364	Bacteria	Firmicutes	Bacilli	Gemellales	Gemellaceae	unclassified	unclassified	0.0340673	0.0731499	0	0	0	0	0	0	0	0.333333	#N/A	NA	NA	NA	NA	NA	Poisson	0.998613	-0.333333
4393181	Bacteria	Tenericutes	Mollicutes	Mycoplasmatales	Mycoplasmataceae	Mycoplasma	unclassified	0.0340673	0.0731499	0	0	0	0	0	0	0	0.333333	#N/A	NA	NA	NA	NA	NA	Poisson	0.998613	-0.333333
4447605	Bacteria	Firmicutes	Clostridia	Clostridiales	Lachnospiraceae	unclassified	unclassified	0.0340673	0.0731499	0	0	0	0	0	0	0	0.333333	#N/A	NA	NA	NA	NA	NA	Poisson	0.998613	-0.333333
4447992	Bacteria	Firmicutes	Bacilli	Lactobacillales	Streptococcaceae	Streptococcus	unclassified	0.0340673	0.0731499	0	0	0	0	0	0	0	0.333333	#N/A	NA	NA	NA	NA	NA	Poisson	0.998613	-0.333333
4467992	Bacteria	Firmicutes	Bacilli	Lactobacillales	Streptococcaceae	Streptococcus	unclassified	0.0340673	0.0731499	0	0	0	0	0	0	0	0.333333	#N/A	NA	NA	NA	NA	NA	Poisson	0.998613	-0.333333
New.CleanUp.ReferenceOTU10424	Bacteria	Firmicutes	Erysipelotrichi	Erysipelotrichales	Erysipelotrichaceae	Catenibacterium	unclassified	0.0340673	0.0731499	0	0	0	0	0	0	0	0.333333	#N/A	NA	NA	NA	NA	NA	Poisson	0.998613	-0.333333
New.CleanUp.ReferenceOTU10629	Bacteria	Firmicutes	Clostridia	Clostridiales	Clostridiaceae	unclassified	unclassified	0.0340673	0.0731499	0	0	0	0	0	0	0	0.333333	#N/A	NA	NA	NA	NA	NA	Poisson	0.998613	-0.333333
New.CleanUp.ReferenceOTU10740	Bacteria	Firmicutes	Clostridia	Clostridiales	Ruminococcaceae	unclassified	unclassified	0.0340673	0.0731499	0	0	0	0	0	0	0	0.333333	#N/A	NA	NA	NA	NA	NA	Poisson	0.998613	-0.333333
New.CleanUp.ReferenceOTU13525	Bacteria	Actinobacteria	Actinobacteria	Bifidobacteriales	Bifidobacteriaceae	Bifidobacterium	longum	0.0340673	0.0731499	0	0	0	0	0	0	0	0.333333	#N/A	NA	NA	NA	NA	NA	Poisson	0.998613	-0.333333
New.CleanUp.ReferenceOTU13660	Bacteria	Firmicutes	Clostridia	Clostridiales	Lachnospiraceae	Lachnospira	unclassified	0.0340673	0.0731499	0	0	0	0	0	0	0	0.333333	#N/A	NA	NA	NA	NA	NA	Poisson	0.998613	-0.333333
New.CleanUp.ReferenceOTU13987	Bacteria	Firmicutes	Clostridia	Clostridiales	Veillonellaceae	Dialister	unclassified	0.0340673	0.0731499	0	0	0	0	0	0	0	0.333333	#N/A	NA	NA	NA	NA	NA	Poisson	0.998613	-0.333333
New.CleanUp.ReferenceOTU1438	Bacteria	Firmicutes	Bacilli	Lactobacillales	Streptococcaceae	Streptococcus	unclassified	0.0340673	0.0731499	0	0	0	0	0	0	0	0.333333	#N/A	NA	NA	NA	NA	NA	Poisson	0.998613	-0.333333
New.CleanUp.ReferenceOTU14929	Bacteria	Firmicutes	Clostridia	Clostridiales	Veillonellaceae	Veillonella	dispar	0.0340673	0.0731499	0	0	0	0	0	0	0	0.333333	#N/A	NA	NA	NA	NA	NA	Poisson	0.998613	-0.333333
New.CleanUp.ReferenceOTU16846	Bacteria	Firmicutes	Clostridia	Clostridiales	Lachnospiraceae	Lachnospira	unclassified	0.0340673	0.0731499	0	0	0	0	0	0	0	0.333333	#N/A	NA	NA	NA	NA	NA	Poisson	0.998613	-0.333333
New.CleanUp.ReferenceOTU16922	Bacteria	Firmicutes	Clostridia	Clostridiales	unclassified	unclassified	unclassified	0.0340673	0.0731499	0	0	0	0	0	0	0	0.333333	#N/A	NA	NA	NA	NA	NA	Poisson	0.998613	-0.333333
New.CleanUp.ReferenceOTU17818	Bacteria	Actinobacteria	Actinobacteria	Bifidobacteriales	Bifidobacteriaceae	Bifidobacterium	adolescentis	0.0340673	0.0731499	0	0	0	0	0	0	0	0.333333	#N/A	NA	NA	NA	NA	NA	Poisson	0.998613	-0.333333
New.CleanUp.ReferenceOTU17938	Bacteria	Actinobacteria	Coriobacteriia	Coriobacteriales	Coriobacteriaceae	unclassified	unclassified	0.0340673	0.0731499	0	0	0	0	0	0	0	0.333333	#N/A	NA	NA	NA	NA	NA	Poisson	0.998613	-0.333333
New.CleanUp.ReferenceOTU18086	Bacteria	Firmicutes	Clostridia	Clostridiales	Veillonellaceae	Dialister	unclassified	0.0340673	0.0731499	0	0	0	0	0	0	0	0.333333	#N/A	NA	NA	NA	NA	NA	Poisson	0.998613	-0.333333
New.CleanUp.ReferenceOTU18132	Bacteria	Firmicutes	Bacilli	Lactobacillales	Lactobacillaceae	Lactobacillus	unclassified	0.0340673	0.0731499	0	0	0	0	0	0	0	0.333333	#N/A	NA	NA	NA	NA	NA	Poisson	0.998613	-0.333333
New.CleanUp.ReferenceOTU20420	Bacteria	Actinobacteria	Coriobacteriia	Coriobacteriales	Coriobacteriaceae	Collinsella	aerofaciens	0.0340673	0.0731499	0	0	0	0	0	0	0	0.333333	#N/A	NA	NA	NA	NA	NA	Poisson	0.998613	-0.333333
New.CleanUp.ReferenceOTU21019	Bacteria	Firmicutes	Bacilli	Lactobacillales	Streptococcaceae	Lactococcus	unclassified	0.0340673	0.0731499	0	0	0	0	0	0	0	0.333333	#N/A	NA	NA	NA	NA	NA	Poisson	0.998613	-0.333333
New.CleanUp.ReferenceOTU22110	Bacteria	Firmicutes	Bacilli	Lactobacillales	Lactobacillaceae	Lactobacillus	ruminis	0.0340673	0.0731499	0	0	0	0	0	0	0	0.333333	#N/A	NA	NA	NA	NA	NA	Poisson	0.998613	-0.333333
New.CleanUp.ReferenceOTU24231	Bacteria	Firmicutes	Clostridia	Clostridiales	Lachnospiraceae	unclassified	unclassified	0.0340673	0.0731499	0	0	0	0	0	0	0	0.333333	#N/A	NA	NA	NA	NA	NA	Poisson	0.998613	-0.333333
New.CleanUp.ReferenceOTU24236	Bacteria	Actinobacteria	Coriobacteriia	Coriobacteriales	Coriobacteriaceae	unclassified	unclassified	0.0340673	0.0731499	0	0	0	0	0	0	0	0.333333	#N/A	NA	NA	NA	NA	NA	Poisson	0.998613	-0.333333
New.CleanUp.ReferenceOTU24362	Bacteria	Firmicutes	Bacilli	Lactobacillales	Lactobacillaceae	Lactobacillus	ruminis	0.0340673	0.0731499	0	0	0	0	0	0	0	0.333333	#N/A	NA	NA	NA	NA	NA	Poisson	0.998613	-0.333333
New.CleanUp.ReferenceOTU25916	Bacteria	Firmicutes	Clostridia	Clostridiales	Lachnospiraceae	Roseburia	unclassified	0.0340673	0.0731499	0	0	0	0	0	0	0	0.333333	#N/A	NA	NA	NA	NA	NA	Poisson	0.998613	-0.333333
New.CleanUp.ReferenceOTU28349	Bacteria	Firmicutes	Bacilli	Lactobacillales	Lactobacillaceae	Lactobacillus	ruminis	0.0340673	0.0731499	0	0	0	0	0	0	0	0.333333	#N/A	NA	NA	NA	NA	NA	Poisson	0.998613	-0.333333
New.CleanUp.ReferenceOTU28440	Bacteria	Firmicutes	Erysipelotrichi	Erysipelotrichales	Erysipelotrichaceae	Catenibacterium	unclassified	0.0340673	0.0731499	0	0	0	0	0	0	0	0.333333	#N/A	NA	NA	NA	NA	NA	Poisson	0.998613	-0.333333
New.CleanUp.ReferenceOTU29562	Bacteria	Firmicutes	Bacilli	Lactobacillales	Streptococcaceae	Streptococcus	unclassified	0.0340673	0.0731499	0	0	0	0	0	0	0	0.333333	#N/A	NA	NA	NA	NA	NA	Poisson	0.998613	-0.333333
New.CleanUp.ReferenceOTU29783	Bacteria	Firmicutes	Clostridia	Clostridiales	Lachnospiraceae	unclassified	unclassified	0.0340673	0.0731499	0	0	0	0	0	0	0	0.333333	#N/A	NA	NA	NA	NA	NA	Poisson	0.998613	-0.333333
New.CleanUp.ReferenceOTU29817	Unassigned	unclassified	unclassified	unclassified	unclassified	unclassified	unclassified	0.0340673	0.0731499	0	0	0	0	0	0	0	0.333333	#N/A	NA	NA	NA	NA	NA	Poisson	0.998613	-0.333333
New.CleanUp.ReferenceOTU30038	Bacteria	Firmicutes	Clostridia	Clostridiales	Lachnospiraceae	unclassified	unclassified	0.0340673	0.0731499	0	0	0	0	0	0	0	0.333333	#N/A	NA	NA	NA	NA	NA	Poisson	0.998613	-0.333333
New.CleanUp.ReferenceOTU30791	Bacteria	Actinobacteria	Coriobacteriia	Coriobacteriales	Coriobacteriaceae	unclassified	unclassified	0.0340673	0.0731499	0	0	0	0	0	0	0	0.333333	#N/A	NA	NA	NA	NA	NA	Poisson	0.998613	-0.333333
New.CleanUp.ReferenceOTU30837	Bacteria	Firmicutes	Clostridia	Clostridiales	Lachnospiraceae	Roseburia	unclassified	0.0340673	0.0731499	0	0	0	0	0	0	0	0.333333	#N/A	NA	NA	NA	NA	NA	Poisson	0.998613	-0.333333
New.CleanUp.ReferenceOTU3206	Bacteria	Firmicutes	Erysipelotrichi	Erysipelotrichales	Erysipelotrichaceae	Catenibacterium	unclassified	0.0340673	0.0731499	0	0	0	0	0	0	0	0.333333	#N/A	NA	NA	NA	NA	NA	Poisson	0.998613	-0.333333
New.CleanUp.ReferenceOTU32256	Bacteria	Firmicutes	Erysipelotrichi	Erysipelotrichales	Erysipelotrichaceae	Catenibacterium	unclassified	0.0340673	0.0731499	0	0	0	0	0	0	0	0.333333	#N/A	NA	NA	NA	NA	NA	Poisson	0.998613	-0.333333
New.CleanUp.ReferenceOTU32629	Bacteria	Firmicutes	Clostridia	Clostridiales	unclassified	unclassified	unclassified	0.0340673	0.0731499	0	0	0	0	0	0	0	0.333333	#N/A	NA	NA	NA	NA	NA	Poisson	0.998613	-0.333333
New.CleanUp.ReferenceOTU33956	Bacteria	Firmicutes	Bacilli	Lactobacillales	Streptococcaceae	Streptococcus	unclassified	0.0340673	0.0731499	0	0	0	0	0	0	0	0.333333	#N/A	NA	NA	NA	NA	NA	Poisson	0.998613	-0.333333
New.CleanUp.ReferenceOTU35858	Unassigned	unclassified	unclassified	unclassified	unclassified	unclassified	unclassified	0.0340673	0.0731499	0	0	0	0	0	0	0	0.333333	#N/A	NA	NA	NA	NA	NA	Poisson	0.998613	-0.333333
New.CleanUp.ReferenceOTU35948	Bacteria	Firmicutes	Bacilli	Lactobacillales	Lactobacillaceae	Lactobacillus	unclassified	0.0340673	0.0731499	0	0	0	0	0	0	0	0.333333	#N/A	NA	NA	NA	NA	NA	Poisson	0.998613	-0.333333
New.CleanUp.ReferenceOTU3657	Bacteria	Firmicutes	Clostridia	Clostridiales	Lachnospiraceae	unclassified	unclassified	0.0340673	0.0731499	0	0	0	0	0	0	0	0.333333	#N/A	NA	NA	NA	NA	NA	Poisson	0.998613	-0.333333
New.CleanUp.ReferenceOTU38077	Bacteria	Firmicutes	Clostridia	Clostridiales	Ruminococcaceae	unclassified	unclassified	0.0340673	0.0731499	0	0	0	0	0	0	0	0.333333	#N/A	NA	NA	NA	NA	NA	Poisson	0.998613	-0.333333
New.CleanUp.ReferenceOTU38417	Bacteria	Firmicutes	Clostridia	Clostridiales	Lachnospiraceae	Lachnospira	unclassified	0.0340673	0.0731499	0	0	0	0	0	0	0	0.333333	#N/A	NA	NA	NA	NA	NA	Poisson	0.998613	-0.333333
New.CleanUp.ReferenceOTU39803	Bacteria	Firmicutes	Bacilli	Lactobacillales	Lactobacillaceae	Lactobacillus	ruminis	0.0340673	0.0731499	0	0	0	0	0	0	0	0.333333	#N/A	NA	NA	NA	NA	NA	Poisson	0.998613	-0.333333
New.CleanUp.ReferenceOTU39849	Bacteria	Firmicutes	Clostridia	Clostridiales	unclassified	unclassified	unclassified	0.0340673	0.0731499	0	0	0	0	0	0	0	0.333333	#N/A	NA	NA	NA	NA	NA	Poisson	0.998613	-0.333333
New.CleanUp.ReferenceOTU3995	Bacteria	Actinobacteria	Coriobacteriia	Coriobacteriales	Coriobacteriaceae	unclassified	unclassified	0.0340673	0.0731499	0	0	0	0	0	0	0	0.333333	#N/A	NA	NA	NA	NA	NA	Poisson	0.998613	-0.333333
New.CleanUp.ReferenceOTU40792	Bacteria	Firmicutes	Bacilli	Lactobacillales	Streptococcaceae	Lactococcus	unclassified	0.0340673	0.0731499	0	0	0	0	0	0	0	0.333333	#N/A	NA	NA	NA	NA	NA	Poisson	0.998613	-0.333333
New.CleanUp.ReferenceOTU41394	Bacteria	Firmicutes	Bacilli	Lactobacillales	Lactobacillaceae	Lactobacillus	ruminis	0.0340673	0.0731499	0	0	0	0	0	0	0	0.333333	#N/A	NA	NA	NA	NA	NA	Poisson	0.998613	-0.333333
New.CleanUp.ReferenceOTU42302	Bacteria	Actinobacteria	Coriobacteriia	Coriobacteriales	Coriobacteriaceae	unclassified	unclassified	0.0340673	0.0731499	0	0	0	0	0	0	0	0.333333	#N/A	NA	NA	NA	NA	NA	Poisson	0.998613	-0.333333
New.CleanUp.ReferenceOTU42660	Bacteria	Actinobacteria	Actinobacteria	Actinomycetales	Micrococcaceae	Rothia	mucilaginosa	0.0340673	0.0731499	0	0	0	0	0	0	0	0.333333	#N/A	NA	NA	NA	NA	NA	Poisson	0.998613	-0.333333
New.CleanUp.ReferenceOTU43708	Bacteria	Actinobacteria	Coriobacteriia	Coriobacteriales	Coriobacteriaceae	Eggerthella	lenta	0.0340673	0.0731499	0	0	0	0	0	0	0	0.333333	#N/A	NA	NA	NA	NA	NA	Poisson	0.998613	-0.333333
New.CleanUp.ReferenceOTU44468	Bacteria	Firmicutes	Erysipelotrichi	Erysipelotrichales	Erysipelotrichaceae	Catenibacterium	unclassified	0.0340673	0.0731499	0	0	0	0	0	0	0	0.333333	#N/A	NA	NA	NA	NA	NA	Poisson	0.998613	-0.333333
New.CleanUp.ReferenceOTU44532	Bacteria	Firmicutes	Clostridia	Clostridiales	Ruminococcaceae	unclassified	unclassified	0.0340673	0.0731499	0	0	0	0	0	0	0	0.333333	#N/A	NA	NA	NA	NA	NA	Poisson	0.998613	-0.333333
New.CleanUp.ReferenceOTU4545	Bacteria	Firmicutes	Clostridia	Clostridiales	Lachnospiraceae	unclassified	unclassified	0.0340673	0.0731499	0	0	0	0	0	0	0	0.333333	#N/A	NA	NA	NA	NA	NA	Poisson	0.998613	-0.333333
New.CleanUp.ReferenceOTU46653	Bacteria	Firmicutes	Bacilli	Lactobacillales	Streptococcaceae	Streptococcus	unclassified	0.0340673	0.0731499	0	0	0	0	0	0	0	0.333333	#N/A	NA	NA	NA	NA	NA	Poisson	0.998613	-0.333333
New.CleanUp.ReferenceOTU47812	Bacteria	Firmicutes	Clostridia	Clostridiales	Veillonellaceae	Megasphaera	unclassified	0.0340673	0.0731499	0	0	0	0	0	0	0	0.333333	#N/A	NA	NA	NA	NA	NA	Poisson	0.998613	-0.333333
New.CleanUp.ReferenceOTU47937	Bacteria	Firmicutes	Clostridia	Clostridiales	Veillonellaceae	Veillonella	dispar	0.0340673	0.0731499	0	0	0	0	0	0	0	0.333333	#N/A	NA	NA	NA	NA	NA	Poisson	0.998613	-0.333333
New.CleanUp.ReferenceOTU50178	Bacteria	Firmicutes	Clostridia	Clostridiales	Clostridiaceae	unclassified	unclassified	0.0340673	0.0731499	0	0	0	0	0	0	0	0.333333	#N/A	NA	NA	NA	NA	NA	Poisson	0.998613	-0.333333
New.CleanUp.ReferenceOTU50688	Bacteria	Firmicutes	Bacilli	Lactobacillales	Lactobacillaceae	unclassified	unclassified	0.0340673	0.0731499	0	0	0	0	0	0	0	0.333333	#N/A	NA	NA	NA	NA	NA	Poisson	0.998613	-0.333333
New.CleanUp.ReferenceOTU50814	Bacteria	Firmicutes	Clostridia	Clostridiales	Ruminococcaceae	Faecalibacterium	prausnitzii	0.0340673	0.0731499	0	0	0	0	0	0	0	0.333333	#N/A	NA	NA	NA	NA	NA	Poisson	0.998613	-0.333333
New.CleanUp.ReferenceOTU53386	Bacteria	Actinobacteria	Coriobacteriia	Coriobacteriales	Coriobacteriaceae	unclassified	unclassified	0.0340673	0.0731499	0	0	0	0	0	0	0	0.333333	#N/A	NA	NA	NA	NA	NA	Poisson	0.998613	-0.333333
New.CleanUp.ReferenceOTU54703	Bacteria	Firmicutes	Clostridia	Clostridiales	Veillonellaceae	Megasphaera	unclassified	0.0340673	0.0731499	0	0	0	0	0	0	0	0.333333	#N/A	NA	NA	NA	NA	NA	Poisson	0.998613	-0.333333
New.CleanUp.ReferenceOTU56421	Bacteria	Firmicutes	Clostridia	Clostridiales	Lachnospiraceae	unclassified	unclassified	0.0340673	0.0731499	0	0	0	0	0	0	0	0.333333	#N/A	NA	NA	NA	NA	NA	Poisson	0.998613	-0.333333
New.CleanUp.ReferenceOTU56690	Bacteria	Firmicutes	Bacilli	Lactobacillales	Streptococcaceae	Streptococcus	unclassified	0.0340673	0.0731499	0	0	0	0	0	0	0	0.333333	#N/A	NA	NA	NA	NA	NA	Poisson	0.998613	-0.333333
New.CleanUp.ReferenceOTU56979	Bacteria	Firmicutes	Clostridia	Clostridiales	Lachnospiraceae	Moryella	unclassified	0.0340673	0.0731499	0	0	0	0	0	0	0	0.333333	#N/A	NA	NA	NA	NA	NA	Poisson	0.998613	-0.333333
New.CleanUp.ReferenceOTU57554	Bacteria	Firmicutes	Clostridia	Clostridiales	Clostridiaceae	Clostridium	unclassified	0.0340673	0.0731499	0	0	0	0	0	0	0	0.333333	#N/A	NA	NA	NA	NA	NA	Poisson	0.998613	-0.333333
New.CleanUp.ReferenceOTU59237	Bacteria	Firmicutes	Clostridia	Clostridiales	Ruminococcaceae	unclassified	unclassified	0.0340673	0.0731499	0	0	0	0	0	0	0	0.333333	#N/A	NA	NA	NA	NA	NA	Poisson	0.998613	-0.333333
New.CleanUp.ReferenceOTU60076	Bacteria	Firmicutes	Clostridia	Clostridiales	Veillonellaceae	Mitsuokella	unclassified	0.0340673	0.0731499	0	0	0	0	0	0	0	0.333333	#N/A	NA	NA	NA	NA	NA	Poisson	0.998613	-0.333333
New.CleanUp.ReferenceOTU60621	Bacteria	Firmicutes	Clostridia	Clostridiales	Lachnospiraceae	Roseburia	unclassified	0.0340673	0.0731499	0	0	0	0	0	0	0	0.333333	#N/A	NA	NA	NA	NA	NA	Poisson	0.998613	-0.333333
New.CleanUp.ReferenceOTU61264	Bacteria	Firmicutes	Bacilli	Lactobacillales	Streptococcaceae	Lactococcus	unclassified	0.0340673	0.0731499	0	0	0	0	0	0	0	0.333333	#N/A	NA	NA	NA	NA	NA	Poisson	0.998613	-0.333333
New.CleanUp.ReferenceOTU62076	Bacteria	Actinobacteria	Actinobacteria	Bifidobacteriales	Bifidobacteriaceae	Bifidobacterium	unclassified	0.0340673	0.0731499	0	0	0	0	0	0	0	0.333333	#N/A	NA	NA	NA	NA	NA	Poisson	0.998613	-0.333333
New.CleanUp.ReferenceOTU63301	Bacteria	Actinobacteria	Actinobacteria	Actinomycetales	Micrococcaceae	Rothia	mucilaginosa	0.0340673	0.0731499	0	0	0	0	0	0	0	0.333333	#N/A	NA	NA	NA	NA	NA	Poisson	0.998613	-0.333333
New.CleanUp.ReferenceOTU6408	Bacteria	Firmicutes	Bacilli	Lactobacillales	Lactobacillaceae	Lactobacillus	ruminis	0.0340673	0.0731499	0	0	0	0	0	0	0	0.333333	#N/A	NA	NA	NA	NA	NA	Poisson	0.998613	-0.333333
New.CleanUp.ReferenceOTU682	Bacteria	Firmicutes	Bacilli	Lactobacillales	Streptococcaceae	Lactococcus	unclassified	0.0340673	0.0731499	0	0	0	0	0	0	0	0.333333	#N/A	NA	NA	NA	NA	NA	Poisson	0.998613	-0.333333
New.CleanUp.ReferenceOTU6847	Bacteria	Firmicutes	Erysipelotrichi	Erysipelotrichales	Erysipelotrichaceae	Catenibacterium	unclassified	0.0340673	0.0731499	0	0	0	0	0	0	0	0.333333	#N/A	NA	NA	NA	NA	NA	Poisson	0.998613	-0.333333
New.CleanUp.ReferenceOTU6863	Bacteria	Firmicutes	Clostridia	Clostridiales	Veillonellaceae	Mitsuokella	multacida	0.0340673	0.0731499	0	0	0	0	0	0	0	0.333333	#N/A	NA	NA	NA	NA	NA	Poisson	0.998613	-0.333333
New.CleanUp.ReferenceOTU7425	Bacteria	Firmicutes	Clostridia	Clostridiales	Ruminococcaceae	unclassified	unclassified	0.0340673	0.0731499	0	0	0	0	0	0	0	0.333333	#N/A	NA	NA	NA	NA	NA	Poisson	0.998613	-0.333333
New.CleanUp.ReferenceOTU7447	Bacteria	Actinobacteria	Actinobacteria	Bifidobacteriales	Bifidobacteriaceae	Bifidobacterium	unclassified	0.0340673	0.0731499	0	0	0	0	0	0	0	0.333333	#N/A	NA	NA	NA	NA	NA	Poisson	0.998613	-0.333333
New.CleanUp.ReferenceOTU823	Bacteria	Actinobacteria	Coriobacteriia	Coriobacteriales	Coriobacteriaceae	unclassified	unclassified	0.0340673	0.0731499	0	0	0	0	0	0	0	0.333333	#N/A	NA	NA	NA	NA	NA	Poisson	0.998613	-0.333333
New.CleanUp.ReferenceOTU904	Bacteria	Firmicutes	Clostridia	Clostridiales	Veillonellaceae	Mitsuokella	multacida	0.0340673	0.0731499	0	0	0	0	0	0	0	0.333333	#N/A	NA	NA	NA	NA	NA	Poisson	0.998613	-0.333333
4328026	Bacteria	Actinobacteria	Coriobacteriia	Coriobacteriales	Coriobacteriaceae	unclassified	unclassified	0.0340673	0.0731499	0	0	0	0	0	0	0	54.3333	#N/A	NA	NA	NA	NA	NA	ZINB	0.999049	-54.3333
847934	Bacteria	Firmicutes	Clostridia	Clostridiales	Ruminococcaceae	unclassified	unclassified	0.0344844	0.0731499	0	1	0	0	0.0833333	1.3	0	0	Poisson	0.00811285	-1.21667	Poisson	0.998171	0.0833333	Poisson	0.997534	0.0833333
681370	Bacteria	Actinobacteria	Actinobacteria	Bifidobacteriales	Bifidobacteriaceae	Bifidobacterium	unclassified	0.0346931	0.0731499	21.5	58.5	3	89	37	59.2	3.25	136.333	NB	0.319583	-22.2	NB	0.00263329	33.75	NB	0.0969836	-99.3333
New.CleanUp.ReferenceOTU35138	Bacteria	Firmicutes	Clostridia	Clostridiales	Lachnospiraceae	unclassified	unclassified	0.0355838	0.0731499	1	0	0	0	1.41667	0.4	0	1	Poisson	0.0228694	1.01667	Poisson	0.996673	1.41667	Poisson	0.578073	0.416667
591439	Bacteria	Firmicutes	Clostridia	Clostridiales	[Mogibacteriaceae]	unclassified	unclassified	0.035795	0.0731499	0	0	0	1	0	1.7	0	1.66667	ZINB	0.996149	-1.7	NA	NA	NA	Poisson	0.997647	-1.66667
2272791	Bacteria	Firmicutes	Clostridia	Clostridiales	Clostridiaceae	unclassified	unclassified	0.0358214	0.0731499	0	5	5.5	0	0.166667	5.4	7	1.33333	ZINB	1.27785e-05	-5.23333	NB	9.13278e-05	-6.83333	Poisson	0.0163444	-1.16667
180216	Bacteria	Firmicutes	Clostridia	Clostridiales	Lachnospiraceae	unclassified	unclassified	0.0366791	0.0731499	18	0	0	0	37.5833	6.8	1.75	0	ZINB	0.0554511	30.7833	NB	0.00511483	35.8333	NB	0.996639	37.5833
526682	Bacteria	Actinobacteria	Actinobacteria	Actinomycetales	Actinomycetaceae	Actinomyces	unclassified	0.0366795	0.0731499	0	1	0	1	0.166667	1.4	0	0.666667	Poisson	0.00486631	-1.23333	Poisson	0.997036	0.166667	Poisson	0.165657	-0.5
New.CleanUp.ReferenceOTU8720	Bacteria	Firmicutes	Clostridia	Clostridiales	unclassified	unclassified	unclassified	0.0369076	0.0731499	0	0	0.5	0	0	0.1	0.75	0	Poisson	0.997951	-0.1	Poisson	0.997733	-0.75	NA	NA	NA
New.CleanUp.ReferenceOTU20860	Bacteria	Firmicutes	Erysipelotrichi	Erysipelotrichales	Erysipelotrichaceae	unclassified	unclassified	0.0369076	0.0731499	0	0	0.5	0	0	0.1	0.75	0	Poisson	0.997951	-0.1	Poisson	0.997733	-0.75	NA	NA	NA
4332078	Bacteria	Firmicutes	Clostridia	Clostridiales	Clostridiaceae	unclassified	unclassified	0.0369076	0.0731499	0	0	0.5	0	0	0.1	1	0	Poisson	0.997951	-0.1	Poisson	0.996389	-1	NA	NA	NA
New.CleanUp.ReferenceOTU42900	Bacteria	Firmicutes	Clostridia	Clostridiales	Lachnospiraceae	Lachnospira	unclassified	0.0369076	0.0731499	0	0	0.5	0	0	0.1	0.75	0	Poisson	0.997951	-0.1	Poisson	0.997733	-0.75	NA	NA	NA
New.CleanUp.ReferenceOTU48210	Bacteria	Bacteroidetes	Bacteroidia	Bacteroidales	Prevotellaceae	Prevotella	copri	0.0369076	0.0731499	0	0	0.5	0	0	0.1	0.75	0	Poisson	0.997951	-0.1	Poisson	0.997733	-0.75	NA	NA	NA
New.CleanUp.ReferenceOTU37518	Bacteria	Firmicutes	Clostridia	Clostridiales	unclassified	unclassified	unclassified	0.0371179	0.0731499	0	0	0	0	0	1.3	0	0	NB	0.996343	-1.3	NA	NA	NA	NA	NA	NA
New.CleanUp.ReferenceOTU38464	Bacteria	Firmicutes	Clostridia	Clostridiales	Ruminococcaceae	Ruminococcus	unclassified	0.0371179	0.0731499	0	0	0	0	0	0.9	0	0	NB	0.996408	-0.9	NA	NA	NA	NA	NA	NA
320627	Bacteria	Firmicutes	Clostridia	Clostridiales	Ruminococcaceae	unclassified	unclassified	0.0374112	0.0731499	0	0	0	0	0	2.8	0	0	ZINB	0.994335	-2.8	NA	NA	NA	NA	NA	NA
367814	Bacteria	Firmicutes	Clostridia	Clostridiales	Ruminococcaceae	Anaerotruncus	unclassified	0.0374112	0.0731499	0	0	0	0	0	1.8	0	0	ZINB	0.994465	-1.8	NA	NA	NA	NA	NA	NA
296872	Bacteria	Firmicutes	Clostridia	Clostridiales	Lachnospiraceae	unclassified	unclassified	0.0374112	0.0731499	0	0	0	0	0	2.7	0	0	ZINB	0.995215	-2.7	NA	NA	NA	NA	NA	NA
178712	Bacteria	Firmicutes	Clostridia	Clostridiales	unclassified	unclassified	unclassified	0.0374112	0.0731499	0	0	0	0	0	3.4	0	0	NB	0.99757	-3.4	NA	NA	NA	NA	NA	NA
New.CleanUp.ReferenceOTU34585	Bacteria	Actinobacteria	Actinobacteria	Bifidobacteriales	Bifidobacteriaceae	Bifidobacterium	unclassified	0.03742	0.0731499	0	0	0	1	0.0833333	0.1	0	1	Poisson	0.89742	-0.0166667	Poisson	0.998171	0.0833333	Poisson	0.031398	-0.916667
930592	Bacteria	Firmicutes	Bacilli	Lactobacillales	Streptococcaceae	Streptococcus	unclassified	0.03742	0.0731499	0	0	0	1	0.0833333	0.1	0	1	Poisson	0.89742	-0.0166667	Poisson	0.998171	0.0833333	Poisson	0.031398	-0.916667
300620	Bacteria	Firmicutes	Clostridia	Clostridiales	Ruminococcaceae	unclassified	unclassified	0.0375092	0.0731499	0	0	0	0	0	27.7	0	0	ZINB	0.987265	-27.7	NA	NA	NA	NA	NA	NA
4372003	Bacteria	Bacteroidetes	Bacteroidia	Bacteroidales	Porphyromonadaceae	Parabacteroides	unclassified	0.0375092	0.0731499	0	0	0	0	0	5.8	0	0	ZINB	0.990797	-5.8	NA	NA	NA	NA	NA	NA
190226	Bacteria	Firmicutes	Clostridia	Clostridiales	Lachnospiraceae	Dorea	unclassified	0.0375092	0.0731499	0	0	0	0	0	4.4	0	0	ZINB	0.990928	-4.4	NA	NA	NA	NA	NA	NA
360890	Bacteria	Firmicutes	Clostridia	Clostridiales	unclassified	unclassified	unclassified	0.0375113	0.0731499	0	1	0	0	0.166667	41.4	0	0	NB	0.000245082	-41.2333	Poisson	0.997036	0.166667	Poisson	0.997433	0.166667
349431	Bacteria	Firmicutes	Clostridia	Clostridiales	Ruminococcaceae	Ruminococcus	unclassified	0.0375817	0.0731499	0	0.5	0	0	0.0833333	3.9	0	0	NB	0.00291796	-3.81667	Poisson	0.998171	0.0833333	Poisson	0.997534	0.0833333
4449236	Bacteria	Proteobacteria	Betaproteobacteria	Burkholderiales	Alcaligenaceae	Sutterella	unclassified	0.0380175	0.0731499	4.5	297.5	3.5	74	57.3333	245.2	4.5	550.333	ZINB	0.169221	-187.867	ZINB	0.000710918	52.8333	ZINB	0.0635275	-493
New.CleanUp.ReferenceOTU55964	Bacteria	Bacteroidetes	Bacteroidia	Bacteroidales	Bacteroidaceae	Bacteroides	unclassified	0.0383145	0.0731499	1	0	0	0	0.833333	0.3	0	0	Poisson	0.120656	0.533333	Poisson	0.996763	0.833333	Poisson	0.99562	0.833333
188753	Bacteria	Firmicutes	Clostridia	Clostridiales	Lachnospiraceae	Blautia	unclassified	0.0389338	0.0731499	5	10	2	0	8.41667	28.6	2	0.666667	NB	0.0353941	-20.1833	NB	0.0566097	6.41667	NB	0.0168795	7.75
4393532	Bacteria	Actinobacteria	Coriobacteriia	Coriobacteriales	Coriobacteriaceae	Eggerthella	lenta	0.0395912	0.0731499	22.5	1	1	1	41.25	59.2	1.25	4.66667	NB	0.623146	-17.95	NB	3.74446e-06	40	NB	0.00485076	36.5833
New.CleanUp.ReferenceOTU30629	Bacteria	Firmicutes	Clostridia	Clostridiales	Ruminococcaceae	Ruminococcus	unclassified	0.0396943	0.0731499	0	0	0.5	0	0.0833333	0	0.75	0	Poisson	0.998147	0.0833333	Poisson	0.0570598	-0.666667	Poisson	0.997534	0.0833333
192009	Bacteria	Firmicutes	Clostridia	Clostridiales	Lachnospiraceae	unclassified	unclassified	0.0401495	0.0731499	0	0.5	0	0	0.0833333	0.8	0	0	Poisson	0.0329731	-0.716667	Poisson	0.998171	0.0833333	Poisson	0.997534	0.0833333
216710	Bacteria	Firmicutes	Clostridia	Clostridiales	Ruminococcaceae	unclassified	unclassified	0.0403848	0.0731499	0	0.5	0	0	0	2.1	5	0	NB	0.996257	-2.1	ZINB	0.995731	-5	NA	NA	NA
New.CleanUp.ReferenceOTU47930	Bacteria	Bacteroidetes	Bacteroidia	Bacteroidales	Bacteroidaceae	Bacteroides	unclassified	0.0408614	0.0731499	0	0	0	0	0.416667	0	0	0	Poisson	0.996846	0.416667	Poisson	0.996881	0.416667	Poisson	0.997299	0.416667
New.CleanUp.ReferenceOTU36140	Bacteria	Firmicutes	Clostridia	Clostridiales	unclassified	unclassified	unclassified	0.0416676	0.0731499	0	0	1	0	0	0.2	1	0	Poisson	0.996676	-0.2	Poisson	0.997702	-1	NA	NA	NA
4360486	Bacteria	Firmicutes	Clostridia	Clostridiales	Lachnospiraceae	unclassified	unclassified	0.0416676	0.0731499	0	0	0.5	0	0	0.1	0.5	0	Poisson	0.997951	-0.1	Poisson	0.997777	-0.5	NA	NA	NA
New.CleanUp.ReferenceOTU1986	Bacteria	Firmicutes	Clostridia	Clostridiales	unclassified	unclassified	unclassified	0.0416676	0.0731499	0	0	0.5	0	0	0.1	0.5	0	Poisson	0.997951	-0.1	Poisson	0.997777	-0.5	NA	NA	NA
New.CleanUp.ReferenceOTU46840	Bacteria	Firmicutes	Clostridia	Clostridiales	Lachnospiraceae	unclassified	unclassified	0.0416676	0.0731499	0	0	0.5	0	0	0.1	0.5	0	Poisson	0.997951	-0.1	Poisson	0.997777	-0.5	NA	NA	NA
695909	Bacteria	Firmicutes	Clostridia	Clostridiales	Clostridiaceae	unclassified	unclassified	0.0416676	0.0731499	0	0	0.5	0	0	0.1	0.5	0	Poisson	0.997951	-0.1	Poisson	0.997777	-0.5	NA	NA	NA
New.ReferenceOTU259	Bacteria	Bacteroidetes	Bacteroidia	Bacteroidales	Bacteroidaceae	Bacteroides	unclassified	0.0417398	0.0731499	0	0	0	0	0.666667	0	0	0	Poisson	0.994942	0.666667	Poisson	0.995005	0.666667	Poisson	0.995674	0.666667
198696	Bacteria	Firmicutes	Clostridia	Clostridiales	unclassified	unclassified	unclassified	0.0418711	0.0731499	0	1	0	1	0.166667	1	0.25	2	Poisson	0.0207143	-0.833333	Poisson	0.740599	-0.0833333	Poisson	0.00233939	-1.83333
72820	Bacteria	Actinobacteria	Actinobacteria	Bifidobacteriales	Bifidobacteriaceae	Bifidobacterium	unclassified	0.0419334	0.0731499	748.5	1328	16	1274	1767.33	3159.3	100.25	3052.67	NB	0.311871	-1391.97	NB	0.00201781	1667.08	NB	0.525095	-1285.33
New.CleanUp.ReferenceOTU45230	Bacteria	Bacteroidetes	Bacteroidia	Bacteroidales	Bacteroidaceae	Bacteroides	unclassified	0.042182	0.0731499	0	0	0	0	0.583333	0	0	0	Poisson	0.996792	0.583333	Poisson	0.996824	0.583333	Poisson	0.995706	0.583333
1102370	Bacteria	Firmicutes	Clostridia	Clostridiales	Ruminococcaceae	unclassified	unclassified	0.0422146	0.0731499	0	0	11	0	0	3.1	30	0	ZINB	0.994686	-3.1	ZINB	0.991442	-30	NA	NA	NA
New.CleanUp.ReferenceOTU29373	Bacteria	Bacteroidetes	Bacteroidia	Bacteroidales	Prevotellaceae	Prevotella	copri	0.0422146	0.0731499	0	0	0.5	0	0	0.2	1.75	0	Poisson	0.996676	-0.2	Poisson	0.99629	-1.75	NA	NA	NA
New.CleanUp.ReferenceOTU63216	Bacteria	Firmicutes	Clostridia	Clostridiales	Lachnospiraceae	unclassified	unclassified	0.0422146	0.0731499	0	0	0.5	0	0	0.2	1	0	Poisson	0.996676	-0.2	Poisson	0.996389	-1	NA	NA	NA
194339	Bacteria	Firmicutes	Clostridia	Clostridiales	unclassified	unclassified	unclassified	0.0422146	0.0731499	0	0	1	0	0	0.9	5.5	0	ZINB	0.997965	-0.9	ZINB	0.994743	-5.5	NA	NA	NA
4008675	Bacteria	Bacteroidetes	Bacteroidia	Bacteroidales	Bacteroidaceae	Bacteroides	unclassified	0.0422707	0.0731499	0	0	0	0	0.666667	0	0	0	Poisson	0.994942	0.666667	Poisson	0.995005	0.666667	Poisson	0.995674	0.666667
258099	Bacteria	Firmicutes	Clostridia	Clostridiales	Ruminococcaceae	unclassified	unclassified	0.0424789	0.0731499	0	2.5	0	0	2.5	3.5	0.5	0	NB	0.661272	-1	NB	0.339646	2	NB	0.998113	2.5
4343184	Bacteria	Firmicutes	Clostridia	Clostridiales	Lachnospiraceae	unclassified	unclassified	0.0425926	0.0731499	0	0	1	0	0.25	0.1	1	0	Poisson	0.427468	0.15	Poisson	0.0694999	-0.75	Poisson	0.997373	0.25
191483	Bacteria	Bacteroidetes	Bacteroidia	Bacteroidales	Bacteroidaceae	Bacteroides	unclassified	0.0430946	0.0731499	3	2	0	0	5.5	2.5	0.25	0.333333	NB	0.143087	3	NB	0.00987887	5.25	NB	0.0236898	5.16667
4442130	Bacteria	Firmicutes	Bacilli	Lactobacillales	Streptococcaceae	Streptococcus	unclassified	0.0433659	0.0731499	4	1.5	0	8	4.33333	5.5	0	89.6667	NB	0.683939	-1.16667	NB	0.997765	4.33333	NB	0.000261921	-85.3333
190441	Bacteria	Firmicutes	Clostridia	Clostridiales	Lachnospiraceae	unclassified	unclassified	0.0445137	0.0731499	2.5	2.5	0	0	3.16667	3.8	0.25	0	NB	0.710354	-0.633333	NB	0.0200672	2.91667	NB	0.997001	3.16667
New.CleanUp.ReferenceOTU64461	Bacteria	Bacteroidetes	Bacteroidia	Bacteroidales	Bacteroidaceae	Bacteroides	unclassified	0.0447276	0.0731499	1	1	0	0	1.75	0.9	0	0	Poisson	0.0951012	0.85	Poisson	0.994736	1.75	Poisson	0.995441	1.75
353336	Bacteria	Firmicutes	Clostridia	Clostridiales	unclassified	unclassified	unclassified	0.0450501	0.0731499	0	0	0.5	0	0.0833333	0	0.5	0	Poisson	0.998147	0.0833333	Poisson	0.143477	-0.416667	Poisson	0.997534	0.0833333
New.CleanUp.ReferenceOTU44280	Bacteria	Firmicutes	Clostridia	Clostridiales	Lachnospiraceae	Blautia	unclassified	0.0450501	0.0731499	0	0	0.5	0	0.0833333	0	0.5	0	Poisson	0.998147	0.0833333	Poisson	0.143477	-0.416667	Poisson	0.997534	0.0833333
536866	Bacteria	Firmicutes	Bacilli	Lactobacillales	Streptococcaceae	Streptococcus	unclassified	0.0464399	0.0731499	2	2.5	1	21	3.33333	9.5	0.75	24.3333	NB	0.0776974	-6.16667	NB	0.0370096	2.58333	NB	1.24178e-06	-21
182196	Bacteria	Firmicutes	Clostridia	Clostridiales	Lachnospiraceae	unclassified	unclassified	0.0468487	0.0731499	12	7.5	3.5	0	11.5	10.9	4	0.333333	NB	0.890518	0.6	NB	0.0436729	7.5	NB	0.00193527	11.1667
New.CleanUp.ReferenceOTU53780	Bacteria	Firmicutes	Clostridia	Clostridiales	unclassified	unclassified	unclassified	0.0468945	0.0731499	0	0	1	0	0.166667	1.4	3	0	NB	0.219616	-1.23333	NB	0.0123589	-2.83333	Poisson	0.997433	0.166667
2932557	Bacteria	Firmicutes	Clostridia	Clostridiales	Ruminococcaceae	unclassified	unclassified	0.0477657	0.0731499	0	0	0.5	0	0	0.2	0.75	0	Poisson	0.996676	-0.2	Poisson	0.997733	-0.75	NA	NA	NA
New.CleanUp.ReferenceOTU55696	Bacteria	Firmicutes	Erysipelotrichi	Erysipelotrichales	Erysipelotrichaceae	Catenibacterium	unclassified	0.0477657	0.0731499	0	0	0.5	0	0	0.3	1	0	ZINB	0.998755	-0.3	Poisson	0.996389	-1	NA	NA	NA
4041792	Bacteria	Firmicutes	Clostridia	Clostridiales	Clostridiaceae	unclassified	unclassified	0.0478628	0.0731499	0	0	1	0	0.0833333	1.2	1.5	0	NB	0.0617355	-1.11667	Poisson	0.00745146	-1.41667	Poisson	0.997534	0.0833333
176297	Bacteria	Firmicutes	Clostridia	Clostridiales	Lachnospiraceae	Roseburia	faecis	0.0481381	0.0731499	0	0	1.5	0	0.75	0.1	1.5	0	NB	0.116263	0.65	NB	0.434706	-0.75	NB	0.997212	0.75
194223	Bacteria	Firmicutes	Clostridia	Clostridiales	Ruminococcaceae	Ruminococcus	unclassified	0.048389	0.0731499	0	0	0.5	0	0	0.6	0.75	0	Poisson	0.99648	-0.6	Poisson	0.997733	-0.75	NA	NA	NA
4321810	Bacteria	Firmicutes	Clostridia	Clostridiales	Lachnospiraceae	Blautia	unclassified	0.0487067	0.0731499	6	0.5	0	0	35.9167	26.5	0.25	0	NB	0.738161	9.41667	NB	0.000514301	35.6667	NB	0.996645	35.9167
175836	Bacteria	Firmicutes	Clostridia	Clostridiales	Ruminococcaceae	unclassified	unclassified	0.0491483	0.0731499	0	2	2.5	0	0.833333	11.2	4.25	0	NB	0.00109132	-10.3667	ZINB	0.00467529	-3.41667	NB	0.997197	0.833333
357046	Bacteria	Bacteroidetes	Bacteroidia	Bacteroidales	Rikenellaceae	unclassified	unclassified	0.049264	0.0731499	9.5	47	0.5	0	121.417	602.4	0.5	0.333333	NB	0.10129	-480.983	NB	0.000479012	120.917	NB	0.0022429	121.083
4340358	Bacteria	Bacteroidetes	Bacteroidia	Bacteroidales	Bacteroidaceae	Bacteroides	ovatus	0.0497377	0.0731499	1.5	0	0	0	8.33333	0.8	0	2	NB	0.00247793	7.53333	NB	0.997698	8.33333	NB	0.227295	6.33333
15728	Bacteria	Firmicutes	Erysipelotrichi	Erysipelotrichales	Erysipelotrichaceae	Holdemania	unclassified	0.0499717	0.0731499	9	8.5	2	0	12	15.8	1.5	0.666667	NB	0.608271	-3.8	ZINB	0.000469459	10.5	NB	0.00997855	11.3333

## Sheet: Table S2b
Table S2b: Significantly differential Fungal OTUs between UC-MCS (MiSeq, p-value<0.05)
OTU	Kingdom	Phylum	Class	Order	Family	Genus	Species	MCS-1_Median	MCS-2_Median	MCS-3_Median	MCS-4_Media	MCS-1_mean	MCS-2_mean	MCS-3_mean	MCS-4_mean	MCS1_vs_2_Model	MCS1_vs_2_pvalue	MCS1_vs_2_qvalue	MCS1_vs_2_change	MCS1_vs_3_Model	MCS1_vs_3_pvalue	MCS1_vs_3_qvalue	MCS1_vs_3_change	MCS1_vs_4_Model	MCS1_vs_4_pvalue	MCS1_vs_4_qvalue	MCS1_vs_4_change
OTU_1	Fungi	Ascomycota	Saccharomycetes	Saccharomycetales	Saccharomycetaceae	Saccharomyces	unassigned	3392	4625.5	5610	6568	3098.83	3921.6	4439	4976.33	ZINB	0.513353	0.998755	-822.767	NB	0	0	-1340.17	NB	0	0	-1877.5
OTU_11	Fungi	Ascomycota	Saccharomycetes	Saccharomycetales	Saccharomycetaceae	Kazachstania	Kazachstania servazzii	0	0	0	2	17.4167	16.2	240.5	1593.33	ZINB	0.114203	0.998755	1.21667	ZINB	5.04012e-89	1.4868e-87	-223.083	ZINB	0.206421	0.998613	-1575.92
OTU_123	Fungi	Ascomycota	Eurotiomycetes	Eurotiales	Trichocomaceae	Aspergillus	Aspergillus cibarius	0	0	0	0	0.166667	0	5.5	0.333333	Poisson	0.996995	0.998755	0.166667	ZINB	2.43367e-05	0.00028674	-5.33333	Poisson	0.571426	0.998613	-0.166667
OTU_16	Fungi	Ascomycota	Saccharomycetes	Saccharomycetales	Incertae sedis	Debaryomyces	unassigned	0	0	0	0	263.583	0	92.75	0	ZINB	0.974243	0.998755	263.583	ZINB	0.0455897	0.336224	170.833	ZINB	0.966127	0.998613	263.583
OTU_2	Fungi	unassigned	unassigned	unassigned	unassigned	unassigned	unassigned	810	541.5	0	64	1570.67	1077.8	594.25	54.6667	NB	0.523386	0.998755	492.867	ZINB	0.298804	0.997089	976.417	NB	0.000384526	0.0044605	1516
OTU_20	Fungi	Ascomycota	Sordariomycetes	Sordariales	Chaetomiaceae	unassigned	unassigned	0	0	427	0	95.5	23.3	0	0.666667	ZINB	0.437925	0.998755	72.2	ZINB	0.963178	0.997089	95.5	ZINB	0.000212503	0.00308129	94.8333
OTU_223	Fungi	Basidiomycota	Wallemiomycetes	Wallemiales	Wallemiaceae	Wallemia	unassigned	0	0	0	0	9.08333	0	0	0.333333	ZINB	0.990552	0.998755	9.08333	ZINB	0.988994	0.997089	9.08333	ZINB	5.50516e-06	0.00015979	8.75
OTU_26	Fungi	Basidiomycota	Incertae sedis	Malasseziales	Malasseziaceae	Malassezia	Malassezia restricta	0	0	0	0	69.0833	38.6	1.5	0	ZINB	0.674312	0.998755	30.4833	ZINB	3.93152e-05	0.00038645	67.5833	ZINB	0.968687	0.998613	69.0833
OTU_3	Fungi	Ascomycota	Dothideomycetes	Capnodiales	Davidiellaceae	unassigned	unassigned	0	0	0	0	24.3333	768.2	23.25	0.666667	ZINB	0.00220664	0.102609	-743.867	ZINB	0.97894	0.997089	1.08333	ZINB	0.0422048	0.349697	23.6667
OTU_34	Fungi	Ascomycota	Dothideomycetes	Pleosporales	Pleosporaceae	Curvularia	unassigned	0	0	0	0	3.25	0	37.25	0	ZINB	0.991979	0.998755	3.25	ZINB	9.19447e-14	1.80737e-12	-34	ZINB	0.993104	0.998613	3.25
OTU_36	Fungi	Basidiomycota	Microbotryomycetes	Sporidiobolales	Incertae sedis	Rhodotorula	Rhodotorula mucilaginosa	0	0	0	0	16.9167	0	1.5	2	ZINB	0.978255	0.998755	16.9167	ZINB	0.00631851	0.053256	15.4167	ZINB	0.00614235	0.059376	14.9167
OTU_4	Fungi	Ascomycota	Saccharomycetes	Saccharomycetales	Incertae sedis	Candida	Candida albicans	0	0	0	0	920.833	68.2	488	5.33333	ZINB	0.0070368	0.163606	852.633	ZINB	0.59866	0.997089	432.833	ZINB	1.29051e-05	0.0002494	915.5
OTU_52	Fungi	Basidiomycota	Tremellomycetes	Cystofilobasidiales	Cystofilobasidiaceae	Cystofilobasidium	Cystofilobasidium capitatum	0	0	0	0	2.83333	41.3	0	0	ZINB	1.65798e-44	1.5438e-42	-38.4667	ZINB	0.992094	0.997089	2.83333	ZINB	0.993207	0.998613	2.83333
OTU_62	Fungi	Ascomycota	Dothideomycetes	Dothideales	Dothioraceae	Aureobasidium	Aureobasidium pullulans	0	0	0	0	18.0833	0	0.5	0	ZINB	0.989255	0.998755	18.0833	ZINB	3.3514e-10	4.94125e-09	17.5833	ZINB	0.987872	0.998613	18.0833
OTU_9	Fungi	Ascomycota	Dothideomycetes	Pleosporales	Pleosporaceae	Alternaria	Alternaria alternata	0	0	0	0	0.333333	1.9	0	0	ZINB	0.00565842	0.163606	-1.56667	ZINB	0.997089	0.997089	0.333333	ZINB	0.997479	0.998613	0.333333
