# Supplementary material for: Disease Severity and Immune Activity Relate to Distinct Interkingdom Gut Microbiome States in Ethnically Distinct Ulcerative Colitis Patients
Source: mBio. 2016 Aug 16;7(4):e01072-16. doi: 10.1128/mBio.01072-16 (PMC4992973; doi:10.1128/mBio.01072-16)
Supplement: Table S3 — KEGG pathways differentially enriched among UC MCSs. (a) KEGG pathways that differ significantly between UC MCSs (PICRUSt, Kruskal-Wallis test, P value, <0.05; q value, <0.0006). (b) KEGG pathways that differ significantly between MCS1 and MCS2 (PICRUSt, P value, <0.05; q value, <0.1). [file mbo004162947st3.xlsx]

## Sheet: Table S3a
Table S3a: Significantly differential KEGG pathwats between UC-MCS (PICRUSt, Kruskal-Wallis p-value<0.05, q-value<0.0006)
Sort Order	Super-Pathway	Sub-Pathway	Pathway	Kruskal-Wallis pvalue	Kruskal-Wallis qvalue	MCS-1_mean	MCS-3_mean	MCS-2_mean	MCS-4_mean	MCS-1_Median	MCS-2_Median	MCS-3_Median	MCS-4_Media	MCS1_vs_2_Model	MCS1_vs_2_pvalue	MCS1_vs_2_change	MCS1_vs_3_Model	MCS1_vs_3_pvalue	MCS1_vs_3_change	MCS1_vs_4_Model	MCS1_vs_4_pvalue	MCS1_vs_4_change
1	Cellular Processes	Transport and Catabolism	Lysosome	7.91787e-05	8.36697e-05	71034.9	37758.8	46251.2	24690	499.5	957	300.5	640	NB	4.38444e-07	24783.7	NB	4.98082e-10	33276.2	NB	6.62875e-20	46344.9
2	Metabolism	Glycan Biosynthesis and Metabolism	Other glycan degradation	0.000121324	8.36697e-05	188970	108900	141767	76500	46805	49346.5	38852	38578	NB	2.08313e-05	47202.6	NB	1.98433e-12	80069.9	NB	2.76539e-37	112470
3	Metabolism	Lipid Metabolism	Sphingolipid metabolism	0.000154967	8.36697e-05	135800	83631.5	107295	64906.7	70	92.5	343	635	NB	2.6523e-05	28504.8	NB	6.32312e-08	52168.3	NB	5.56975e-39	70893.2
4	Metabolism	Glycan Biosynthesis and Metabolism	Glycosaminoglycan degradation	0.000287545	8.36697e-05	46824.7	23808	26670.9	15721.7	175.5	27	16.5	1	NB	1.55328e-07	20153.8	NB	8.94221e-06	23016.7	NB	1.17369e-08	31103
5	Metabolism	Lipid Metabolism	Steroid hormone biosynthesis	0.000312132	8.36697e-05	11449.2	5355.25	5186.5	3238.33	8496	11480.5	7448.5	11339	NB	7.5755e-07	6262.67	NB	0.0563931	6093.92	NB	5.58077e-07	8210.83
6	Metabolism	Glycan Biosynthesis and Metabolism	Glycosphingolipid biosynthesis - globo series	0.000340592	8.36697e-05	61282.6	42154.2	48931.8	31531.7	220808	229728	176340	156319	NB	5.78323e-05	12350.8	NB	1.2585e-10	19128.3	NB	1.3695e-23	29750.9
7	Metabolism	Glycan Biosynthesis and Metabolism	Glycosphingolipid biosynthesis - ganglio series	0.000361973	8.36697e-05	32572.1	18754.5	17364.4	9133.33	122166	119840	119923	103312	NB	2.70827e-08	15207.7	NB	0.00172882	13817.6	NB	9.52302e-10	23438.8
8	Metabolism	Biosynthesis of Other Secondary Metabolites	Penicillin and cephalosporin biosynthesis	0.000393959	8.36697e-05	11180.4	4497.25	7900.9	5938.67	71291	74344.5	56948.5	59045	NB	6.30261e-05	3279.52	NB	1.59715e-07	6683.17	NB	3.07064e-07	5241.75
9	Human Diseases	Infectious Diseases	Pertussis	0.000976081	0.000184268	9183	2642.25	3974.3	19986.7	34312	35496.5	26877.5	31895	NB	4.41088e-13	5208.7	NB	6.92295e-07	6540.75	NB	0.156361	-10803.7
10	Metabolism	Metabolism of Cofactors and Vitamins	Ubiquinone and other terpenoid-quinone biosynthesis	0.00121355	0.000206188	50683.5	69457	40192.3	72602	24107	25608	26443.5	21809	NB	0.00144673	10491.2	NB	0.000120665	-18773.5	NB	0.0249169	-21918.5
11	Unclassified	Genetic Information Processing	Restriction enzyme	0.00137469	0.000212334	91512.1	67802.5	89164.6	54377.7	91175	91493	90981	69368	NB	0.564743	2347.48	NB	1.93287e-07	23709.6	NB	2.77503e-10	37134.4
12	Genetic Information Processing	Folding, Sorting and Degradation	Ubiquitin system	0.00153131	0.000216815	4722.67	634.25	3033.1	6021.33	0	0	0	0	NB	0.00632126	1689.57	NB	5.78077e-29	4088.42	NB	0.265372	-1298.67
13	Environmental Information Processing	Signaling Molecules and Interaction	Cellular antigens	0.00179013	0.000233963	17102.2	19640.5	10648.8	14870	73893	91121.5	62964	73401	NB	1.73694e-07	6453.45	NB	0.225046	-2538.25	NB	0.320195	2232.25
14	Organismal Systems	Digestive System	Protein digestion and absorption	0.00316648	0.000334272	11579.4	12358.5	6209.8	6834	894817	986509	853924	814625	NB	6.95101e-07	5369.62	NB	0.642908	-779.083	NB	0.00425635	4745.42
15	Organismal Systems	Endocrine System	PPAR signaling pathway	0.00319523	0.000334272	47416.8	36712.8	48863.3	37600.3	187514	228089	173407	167461	NB	0.506155	-1446.47	NB	1.64849e-06	10704.1	NB	8.86858e-08	9816.5
16	Human Diseases	Metabolic Diseases	Type II diabetes mellitus	0.0034274	0.000334272	19182.5	19359.8	24359.8	18077.3	0	0	0.5	0	NB	1.20339e-05	-5177.3	NB	0.913048	-177.25	NB	0.407713	1105.17
17	Metabolism	Metabolism of Terpenoids and Polyketides	Biosynthesis of siderophore group nonribosomal peptides	0.00345813	0.000334272	5774.25	7387	4303.9	14304.3	27834.5	27662	26059.5	22148	NB	0.00331963	1470.35	NB	0.110055	-1612.75	NB	0.00138123	-8530.08
18	Organismal Systems	Digestive System	Carbohydrate digestion and absorption	0.00355044	0.000334272	2816.67	9182.75	6360.9	6568.67	394298	428218	377586	286734	NB	0.000539808	-3544.23	NB	7.86783e-06	-6366.08	NB	0.00482166	-3752
19	Organismal Systems	Excretory System	Proximal tubule bicarbonate reclamation	0.00400102	0.000334272	7941.42	3159	7143	2630.67	67069.5	77709.5	64869	62087	NB	0.423917	798.417	NB	4.3515e-10	4782.42	NB	3.0272e-05	5310.75
20	Unclassified	Metabolism	Nucleotide metabolism	0.00403121	0.000334272	10547.7	8806.75	14536.7	25510.7	368157	416122	308794	401387	NB	0.00264847	-3989.03	NB	0.331052	1740.92	NB	0.000156784	-14963
21	Metabolism	Biosynthesis of Other Secondary Metabolites	Butirosin and neomycin biosynthesis	0.00413155	0.000334272	28727.2	24232.8	35818.1	18415	0	0	0	0	NB	0.00137201	-7090.93	NB	0.0526901	4494.42	NB	4.44265e-07	10312.2
22	Metabolism	Biosynthesis of Other Secondary Metabolites	Streptomycin biosynthesis	0.00476715	0.000368166	143911	118367	151132	102657	44821	45706.5	37892	41067	NB	0.347335	-7221.42	NB	0.000588269	25543.3	NB	3.62075e-12	41253.2
23	Metabolism	Xenobiotics Biodegradation and Metabolism	Metabolism of xenobiotics by cytochrome P450	0.00512196	0.000375888	8166.17	5259.5	11880	20206	328928	377334	323840	266955	NB	0.00330395	-3713.83	NB	0.028549	2906.67	NB	0.000298274	-12039.8
24	Metabolism	Metabolism of Other Amino Acids	Phosphonate and phosphinate metabolism	0.00530961	0.000375888	23035.6	12532.8	25550.4	19654.3	63937	72493.5	59412	38104	NB	0.112746	-2514.82	NB	4.50374e-08	10502.8	NB	0.0167033	3381.25
25	Metabolism	Carbohydrate Metabolism	Galactose metabolism	0.00574352	0.000381564	376079	272413	389935	274478	20759.5	25229.5	18947	14111	NB	0.513564	-13856.3	NB	0.000416776	103666	NB	2.136e-09	101600
26	Human Diseases	Infectious Diseases	African trypanosomiasis	0.00595367	0.000381564	1043.92	324.75	1649	5756.33	933.5	1289	271	3817	NB	0.175913	-605.083	NB	0.0144268	719.167	NB	0.000839828	-4712.42
27	Metabolism	Xenobiotics Biodegradation and Metabolism	Drug metabolism - cytochrome P450	0.00606352	0.000381564	8217.5	5444	12015.3	20244.7	344418	376996	335907	236251	NB	0.00285748	-3797.8	NB	0.0407784	2773.5	NB	0.000309283	-12027.2
28	Genetic Information Processing	Translation	Ribosome biogenesis in eukaryotes	0.00647058	0.000391903	19052.3	18718.2	23330.6	20872	372812	462704	371226	385946	NB	0.0001046	-4278.27	NB	0.83775	334.083	NB	0.261843	-1819.67
29	Metabolism	Lipid Metabolism	Arachidonic acid metabolism	0.00668912	0.000391903	4937.92	18005.5	4849	9222.67	541217	595605	440957	374218	NB	0.903977	88.9167	NB	1.77068e-17	-13067.6	NB	0.00183954	-4284.75
30	Metabolism	Xenobiotics Biodegradation and Metabolism	Bisphenol degradation	0.00804131	0.000401883	36327.3	24061.8	37775.5	18436.3	28836.5	32943.5	25905.5	16276	NB	0.572689	-1448.17	NB	0.00292579	12265.6	NB	8.90523e-06	17891
31	Metabolism	Lipid Metabolism	Primary bile acid biosynthesis	0.00820574	0.000401883	20419.9	11132.5	20310.9	13064	18877	21851.5	18246	16969	NB	0.945862	109.017	NB	0.000182617	9287.42	NB	6.1233e-07	7355.92
32	Metabolism	Lipid Metabolism	Secondary bile acid biosynthesis	0.00820574	0.000401883	20338.8	11100	20267.3	12997	136691	109828	80290	63666	NB	0.964381	71.45	NB	0.000196182	9238.75	NB	8.14134e-07	7341.75
33	Metabolism	Lipid Metabolism	Linoleic acid metabolism	0.00841639	0.000401883	33143.8	21504.2	33319.1	15684	12172	9310	5103	8952	NB	0.93941	-175.35	NB	0.00209641	11639.5	NB	1.35167e-06	17459.8
34	Human Diseases	Infectious Diseases	Bacterial invasion of epithelial cells	0.00843434	0.000401883	118.083	24	485	772	187800	227688	224267	232396	NB	0.00144741	-366.917	NB	0.00142447	94.0833	NB	6.36271e-05	-653.917
35	Environmental Information Processing	Signaling Molecules and Interaction	Ion channels	0.00857651	0.000401883	4522.92	3553.75	5641.6	13696.3	20767.5	27075	23583.5	28847	NB	0.147292	-1118.68	NB	0.452899	969.167	NB	6.90764e-05	-9173.42
36	Environmental Information Processing	Signaling Molecules and Interaction	Bacterial toxins	0.00870528	0.000401883	53645.6	40368.5	59897.8	46000	7	8.5	9.5	7	NB	0.0597966	-6252.22	NB	0.00563414	13277.1	NB	0.0186681	7645.58
37	Human Diseases	Infectious Diseases	Chagas disease (American trypanosomiasis)	0.0087844	0.000401883	942.917	229	1485.7	5672.33	3717	4573.5	1495.5	5996	NB	0.312211	-542.783	NB	0.0455007	713.917	NB	0.0113401	-4729.42
38	Metabolism	Metabolism of Cofactors and Vitamins	Lipoic acid metabolism	0.00898826	0.000401883	12238.6	4959.25	10043.5	12147.3	372813	428314	322457	268739	NB	0.0386315	2195.08	NB	2.58983e-08	7279.33	NB	0.968906	91.25
39	Metabolism	Lipid Metabolism	Fatty acid metabolism	0.0095281	0.000407352	83977.7	66410	99990.1	102937	613.5	3099.5	1592	592	NB	0.000955225	-16012.4	NB	0.0114043	17567.7	NB	0.093221	-18959.3
40	Metabolism	Biosynthesis of Other Secondary Metabolites	beta-Lactam resistance	0.00959009	0.000407352	14683.5	8295.25	13672.4	5864.33	27430.5	28510	18558.5	17634	NB	0.472425	1011.1	NB	0.00637521	6388.25	NB	4.48048e-10	8819.17
41	Human Diseases	Cancers	Bladder cancer	0.0104147	0.000425356	44.0833	15.5	141.1	1385	137020	169376	112809	123923	NB	0.132262	-97.0167	NB	0.286772	28.5833	NB	0.00272128	-1340.92
42	Metabolism	Biosynthesis of Other Secondary Metabolites	Tropane, piperidine and pyridine alkaloid biosynthesis	0.0105613	0.000425356	45008.2	40737	49264.6	33558	126004	152194	117543	136983	NB	0.0645581	-4256.35	NB	0.176596	4271.25	NB	1.1423e-06	11450.2
43	Metabolism	Energy Metabolism	Methane metabolism	0.010765	0.000425356	549531	466345	634662	376542	7283.5	6996	9023.5	6184	NB	0.0497162	-85130.4	NB	0.171008	83186.6	NB	4.93745e-05	172989
44	Human Diseases	Infectious Diseases	Epithelial cell signaling in Helicobacter pylori infection	0.011378	0.000430979	37660.4	37737.5	43787.5	25202.7	196479	233308	177616	135416	NB	0.0304431	-6127.08	NB	0.982216	-77.0833	NB	7.08285e-07	12457.8
45	Human Diseases	Cancers	Renal cell carcinoma	0.0117832	0.000430979	535.667	1059.75	1133.5	3097	306179	381484	292341	299764	NB	0.00783563	-597.833	NB	0.0494187	-524.083	NB	0.000138298	-2561.33
46	Organismal Systems	Nervous System	Glutamatergic synapse	0.0120267	0.000430979	52747.9	41705.2	53561.4	30855.3	153915	188099	136781	129772	NB	0.814441	-813.483	NB	0.00710358	11042.7	NB	4.18563e-12	21892.6
47	Organismal Systems	Endocrine System	Insulin signaling pathway	0.012042	0.000430979	37210.3	31928.8	45093.5	24700	22352.5	20855.5	22823	16107	NB	0.00799884	-7883.17	NB	0.152709	5281.58	NB	1.52293e-05	12510.3
48	Organismal Systems	Digestive System	Mineral absorption	0.0126206	0.000430979	530.917	4946	1189.1	2346.33	18994	20134.5	18284	10329	NB	0.00438172	-658.183	NB	5.20866e-18	-4415.08	NB	8.25289e-06	-1815.42
49	Metabolism	Xenobiotics Biodegradation and Metabolism	Chloroalkane and chloroalkene degradation	0.0127617	0.000430979	74605.3	56665	92644.7	69882.3	0	0	0.5	1	NB	0.00465515	-18039.4	NB	0.0829313	17940.3	NB	0.525697	4723
50	Human Diseases	Infectious Diseases	Staphylococcus aureus infection	0.0127712	0.000430979	1405.67	1397.75	3418.5	11647	4762	6819	3031.5	4595	NB	0.00146728	-2012.83	NB	0.987978	7.91667	NB	6.20624e-10	-10241.3
51	Metabolism	Glycan Biosynthesis and Metabolism	Glycosphingolipid biosynthesis - lacto and neolacto series	0.0129877	0.000430979	245.333	17.75	152.9	2.66667	0	0	0	0	ZINB	0.32083	92.4333	ZINB	2.80425e-06	227.583	ZINB	1.86283e-10	242.667
52	Metabolism	Xenobiotics Biodegradation and Metabolism	Naphthalene degradation	0.0131902	0.000430979	46354.3	42684	59455.1	56851	916	3671	1225	858	NB	0.00130375	-13100.8	NB	0.380895	3670.33	NB	0.0337741	-10496.7
53	Metabolism	Xenobiotics Biodegradation and Metabolism	Dioxin degradation	0.0136214	0.000436669	23144.8	17902.2	31895.9	29868.7	22426	31297	19917	28861	NB	0.000359207	-8751.07	NB	0.149391	5242.58	NB	0.0509137	-6723.83
54	Unclassified	Cellular Processes and Signaling	Pores ion channels	0.014249	0.000448329	142757	117573	110221	111195	873	1180	1183	2825	NB	1.37069e-05	32535.7	NB	0.000147518	25183.8	NB	0.058833	31562.2
55	Cellular Processes	Cell Growth and Death	Apoptosis	0.0153168	0.000456433	248.333	62.5	756.1	1101.67	5051	4736.5	15738.5	10505	NB	0.00605833	-507.767	NB	0.00368676	185.833	NB	0.00245269	-853.333
56	Metabolism	Xenobiotics Biodegradation and Metabolism	Xylene degradation	0.0156833	0.000456433	22350.5	17630.8	31201.8	25257	0	0	0	0	NB	0.000819768	-8851.3	NB	0.207509	4719.75	NB	0.38058	-2906.5
57	Metabolism	Carbohydrate Metabolism	C5-Branched dibasic acid metabolism	0.0156866	0.000456433	134330	109330	159765	112356	1670	3320	1713	2762	NB	0.00705259	-25434.8	NB	0.11717	25000.3	NB	0.0503449	21974.4
58	Metabolism	Amino Acid Metabolism	Arginine and proline metabolism	0.0160872	0.000456433	536829	435948	590655	366897	36972	44182	31474.5	28820	NB	0.133095	-53826.2	NB	0.0781605	100882	NB	9.00391e-07	169932
59	Environmental Information Processing	Signal Transduction	Phosphatidylinositol signaling system	0.0164198	0.000456433	34146	25016	35846.3	31164.7	180106	211736	166690	127814	NB	0.331411	-1700.3	NB	9.58695e-05	9130	NB	0.10779	2981.33
60	Organismal Systems	Immune System	RIG-I-like receptor signaling pathway	0.0165241	0.000456433	914.25	339.5	1445.9	2576.67	153474	172769	137454	144643	NB	0.0723475	-531.65	NB	0.00753973	574.75	NB	0.00770576	-1662.42
61	Environmental Information Processing	Membrane Transport	Phosphotransferase system (PTS)	0.0166237	0.000456433	158609	128494	203153	271044	49875	56464.5	43849.5	36162	NB	0.0103379	-44544.1	NB	0.158384	30115.3	NB	0.000494757	-112436
62	Metabolism	Amino Acid Metabolism	Histidine metabolism	0.0166676	0.000456433	276790	219911	297868	182751	0	0	0	0	NB	0.229565	-21077.9	NB	0.0539867	56878.8	NB	5.46144e-09	94038.9
63	Metabolism	Metabolism of Terpenoids and Polyketides	Polyketide sugar unit biosynthesis	0.0169243	0.000456433	97372.1	82190	98171.7	60833.3	18588.5	20133	15656	18019	NB	0.882745	-799.617	NB	0.00859646	15182.1	NB	1.73172e-11	36538.8
64	Metabolism	Metabolism of Terpenoids and Polyketides	Tetracycline biosynthesis	0.0173104	0.000458528	63068.8	47495.8	76062.6	37102.7	703.5	833.5	407	4163	NB	0.0532659	-12993.9	NB	0.0735372	15573	NB	7.35241e-06	25966.1
65	Metabolism	Glycan Biosynthesis and Metabolism	Lipopolysaccharide biosynthesis	0.0175417	0.000458528	64242.9	84395.2	42467.2	56532.7	40346	43326.5	35664	26198	NB	0.00103238	21775.7	NB	0.0188352	-20152.3	NB	0.549914	7710.25
66	Metabolism	Metabolism of Cofactors and Vitamins	Biotin metabolism	0.0184862	0.00046703	62411.4	49414	63670.3	35871	233308	273744	202120	218096	NB	0.721529	-1258.88	NB	0.011865	12997.4	NB	2.40507e-17	26540.4
67	Unclassified	Cellular Processes and Signaling	Other transporters	0.0185974	0.00046703	109098	90183.2	119169	75362.3	1	3.5	1.5	0	NB	0.156136	-10070.5	NB	0.0404512	18914.8	NB	4.61769e-08	33735.8
68	Metabolism	Carbohydrate Metabolism	Pyruvate metabolism	0.0186916	0.00046703	433511	350106	496902	328145	0	0	0	0	NB	0.0409956	-63390.9	NB	0.0586789	83404.8	NB	0.000923264	105366
69	Genetic Information Processing	Folding, Sorting and Degradation	Proteasome	0.0199616	0.000484494	18889.2	18152.2	21651.1	17079	7478	6735	3152	1518	NB	0.00524482	-2761.93	NB	0.612241	736.917	NB	0.152744	1810.17
70	Genetic Information Processing	Folding, Sorting and Degradation	Protein export	0.020375	0.000484494	237220	226933	270130	190577	749882	839782	734049	626161	NB	0.0214949	-32909.6	NB	0.608581	10287.2	NB	0.00296579	46643.6
71	Unclassified	Cellular Processes and Signaling	Membrane and intracellular structural molecules	0.0203792	0.000484494	216734	204491	178510	162022	554831	615756	481950	377088	NB	5.8264e-06	38223.7	NB	0.248871	12242.6	NB	0.00495341	54711.6
72	Metabolism	Metabolism of Terpenoids and Polyketides	Biosynthesis of vancomycin group antibiotics	0.0208229	0.000484494	28413.5	25499.5	28247.5	21454.3	2.5	11	7.5	221	NB	0.907192	166	NB	0.0129509	2914	NB	1.00686e-08	6959.17
73	Metabolism	Biosynthesis of Other Secondary Metabolites	Isoquinoline alkaloid biosynthesis	0.0216024	0.000484494	22769.1	23659.8	21145.7	16192.3	235702	259234	215704	185394	NB	0.0917666	1623.38	NB	0.54714	-890.667	NB	1.43506e-08	6576.75
74	Metabolism	Amino Acid Metabolism	Valine, leucine and isoleucine biosynthesis	0.0216365	0.000484494	318612	257353	376022	253986	77238	88367	76404	64994	NB	0.0155795	-57409.8	NB	0.118783	61259.2	NB	0.0158366	64626.3
75	Metabolism	Carbohydrate Metabolism	Fructose and mannose metabolism	0.0218762	0.000484494	431056	354362	465646	294038	368555	402725	278838	287003	NB	0.280822	-34589.6	NB	0.0415435	76693.9	NB	2.75111e-08	137018
76	Unclassified	Cellular Processes and Signaling	Sporulation	0.0220375	0.000484494	332506	309072	433277	147485	142662	146134	124875	99122	NB	0.0241469	-100770	NB	0.712264	23433.8	NB	0.0180031	185022
77	Organismal Systems	Endocrine System	Adipocytokine signaling pathway	0.0221395	0.000484494	30673.2	24621.8	29641.1	27570	30913.5	29562.5	25032	28851	NB	0.474679	1032.07	NB	8.72898e-06	6051.42	NB	0.0636255	3103.17
78	Metabolism	Amino Acid Metabolism	Lysine biosynthesis	0.0226778	0.000484494	364041	317701	420121	275022	20353	19884	12917.5	14648	NB	0.0344416	-56080.2	NB	0.234462	46339.7	NB	0.00115014	89019.2
79	Metabolism	Metabolism of Terpenoids and Polyketides	Geraniol degradation	0.022977	0.000484494	10680.6	8653.5	7030.4	17431.3	68521.5	72188.5	63611.5	73717	NB	7.47615e-05	3650.18	NB	0.0654652	2027.08	NB	0.147994	-6750.75
80	Genetic Information Processing	Transcription	RNA polymerase	0.0230614	0.000484494	64367.7	64238.5	78618.3	61767	199448	238711	174856	192769	NB	0.00108049	-14250.6	NB	0.983916	129.167	NB	0.64356	2600.67
81	Metabolism	Metabolism of Terpenoids and Polyketides	Zeatin biosynthesis	0.0233779	0.000484494	22193.2	24238.8	22988.2	16707.3	0	0	0	0	NB	0.438877	-795.033	NB	0.0834986	-2045.58	NB	9.2257e-07	5485.83
82	Human Diseases	Cancers	Pathways in cancer	0.0234073	0.000484494	17621.5	18851	19593.9	11428.7	343499	393086	342962	282544	NB	0.100369	-1972.4	NB	0.393763	-1229.5	NB	2.79686e-10	6192.83
83	Human Diseases	Infectious Diseases	Tuberculosis	0.0237259	0.000484494	62004.7	59618	70972.7	49539	5077.5	2782	621.5	3834	NB	0.019549	-8968.03	NB	0.643957	2386.67	NB	0.0026597	12465.7
84	Metabolism	Xenobiotics Biodegradation and Metabolism	Chlorocyclohexane and chlorobenzene degradation	0.0242156	0.000484494	3646.5	1874.25	4296.8	6887	222678	228169	223622	163936	NB	0.252907	-650.3	NB	0.00304747	1772.25	NB	0.00490088	-3240.5
85	Metabolism	Carbohydrate Metabolism	Glyoxylate and dicarboxylate metabolism	0.0242382	0.000484494	220754	171084	238020	147995	379558	431578	372452	329760	NB	0.228369	-17266.6	NB	0.0261637	49669.4	NB	1.83195e-06	72758.9
86	Metabolism	Metabolism of Terpenoids and Polyketides	Limonene and pinene degradation	0.0250565	0.000488709	21908	22996.2	28882.7	34254.3	56172	68252.5	56018	42563	NB	0.00286276	-6974.7	NB	0.65793	-1088.25	NB	0.00239156	-12346.3
87	Metabolism	Xenobiotics Biodegradation and Metabolism	Drug metabolism - other enzymes	0.0251616	0.000488709	130065	125816	142485	100245	38927	46628	38779.5	25569	NB	0.0658383	-12420.7	NB	0.591319	4249.17	NB	2.98452e-05	29819.3
88	Metabolism	Biosynthesis of Other Secondary Metabolites	Novobiocin biosynthesis	0.026122	0.000488709	55600.2	49024.2	61445.5	43591.7	531100	541060	442132	408424	NB	0.0644757	-5845.25	NB	0.188403	6576	NB	0.000715746	12008.6
89	Genetic Information Processing	Transcription	Transcription machinery	0.0263607	0.000488709	434424	385191	455601	252404	41894.5	48940.5	37447	34320	NB	0.404946	-21176.4	NB	0.142959	49233.4	NB	3.09254e-13	182020
90	Human Diseases	Metabolic Diseases	Type I diabetes mellitus	0.0265822	0.000488709	22462.8	18963.2	23803.2	18346	70524.5	71131.5	59037.5	60110	NB	0.262271	-1340.45	NB	0.0170097	3499.5	NB	0.000220796	4116.75
91	Metabolism	Amino Acid Metabolism	Alanine, aspartate and glutamate metabolism	0.0266601	0.000488709	487229	414694	512194	350710	487082	510928	410912	349208	NB	0.38306	-24964.2	NB	0.0808375	72535.7	NB	2.48062e-07	136519
92	Metabolism	Lipid Metabolism	Fatty acid biosynthesis	0.0275006	0.000488709	199612	175336	223665	140931	69362.5	81360.5	86468.5	87753	NB	0.104974	-24053.6	NB	0.212204	24275.4	NB	1.33229e-05	58680.7
93	Metabolism	Nucleotide Metabolism	Pyrimidine metabolism	0.0276273	0.000488709	740329	740010	842636	631261	405	901	1023.5	1491	NB	0.020787	-102307	NB	0.99575	319.25	NB	0.0273735	109068
94	Metabolism	Energy Metabolism	Carbon fixation pathways in prokaryotes	0.0281194	0.000488709	402488	378523	428842	295122	0	0	0	0	NB	0.247836	-26353.6	NB	0.395293	23965.6	NB	7.51776e-07	107367
95	Cellular Processes	Cell Motility	Cytoskeleton proteins	0.0285097	0.000488709	163813	151404	192504	98044.7	60701	64549	56159	49454	NB	0.0392455	-28690.9	NB	0.505196	12409.3	NB	1.25163e-05	65768.4
96	Metabolism	Energy Metabolism	Carbon fixation in photosynthetic organisms	0.0288841	0.000488709	275082	253144	302619	203875	275.5	1924	360	731	NB	0.137257	-27537.7	NB	0.341167	21937.5	NB	5.98833e-05	71207.1
97	Unclassified	Metabolism	Amino acid metabolism	0.0289264	0.000488709	74184	59364	78372.1	51483.7	620855	687339	575314	505614	NB	0.416776	-4188.1	NB	0.0270531	14820	NB	2.42683e-06	22700.3
98	Metabolism	Lipid Metabolism	Glycerolipid metabolism	0.0292481	0.000488709	150459	127003	187991	120017	455502	532214	411546	426316	NB	0.00801909	-37532.6	NB	0.237346	23455.6	NB	0.0452375	30442.2
99	Metabolism	Metabolism of Other Amino Acids	D-Glutamine and D-glutamate metabolism	0.0293031	0.000488709	60949.7	56296.2	66201	48835.3	508476	568932	490735	410935	NB	0.127877	-5251.33	NB	0.321384	4653.42	NB	0.000658182	12114.3
100	Metabolism	Metabolism of Cofactors and Vitamins	One carbon pool by folate	0.0294165	0.000488709	249555	259915	272738	198567	470960	504607	434917	316405	NB	0.0957753	-23182.4	NB	0.566405	-10359.8	NB	0.00104071	50988.8
101	Metabolism	Carbohydrate Metabolism	Inositol phosphate metabolism	0.0297684	0.000488709	39848.4	26966.5	41606.8	34371.3	0	0	0	0	NB	0.566519	-1758.38	NB	4.73773e-05	12881.9	NB	0.109326	5477.08
102	Metabolism	Biosynthesis of Other Secondary Metabolites	Flavonoid biosynthesis	0.0301874	0.000488709	880.333	1646.25	3015	1025	425408	464902	362413	303099	NB	2.93781e-05	-2134.67	NB	0.10746	-765.917	NB	0.782797	-144.667
103	Metabolism	Energy Metabolism	Oxidative phosphorylation	0.0303515	0.000488709	465261	429532	486060	319364	17823	19625.5	19181	11344	NB	0.473541	-20799.5	NB	0.30524	35728.7	NB	1.03729e-08	145897
104	Environmental Information Processing	Signal Transduction	MAPK signaling pathway - yeast	0.0311464	0.000488709	20912.3	13089	19622.4	14982	216891	169794	193874	133118	NB	0.323869	1289.93	NB	0.00396894	7823.33	NB	0.000808183	5930.33
105	Genetic Information Processing	Translation	Translation factors	0.0313613	0.000488709	213374	215376	244582	176231	501011	562176	434966	427185	NB	0.0155976	-31207.8	NB	0.91038	-2001.33	NB	0.00996206	37143.8
106	Genetic Information Processing	Translation	Aminoacyl-tRNA biosynthesis	0.0315218	0.000488709	456845	456132	555117	412915	36601.5	40964	35096	46203	NB	0.00181919	-98271.8	NB	0.98701	713.833	NB	0.24374	43930.3
107	Genetic Information Processing	Replication and Repair	Nucleotide excision repair	0.0317426	0.000488709	158411	161184	184637	139698	107650	115036	94672	79154	NB	0.00749732	-26226	NB	0.842828	-2773.25	NB	0.107082	18713.2
108	Metabolism	Carbohydrate Metabolism	Amino sugar and nucleotide sugar metabolism	0.0319383	0.000488709	636155	539683	667964	508848	473710	560270	464418	398158	NB	0.346097	-31808.6	NB	0.0234	96471.7	NB	1.92117e-05	127307
109	Metabolism	Metabolism of Terpenoids and Polyketides	Biosynthesis of ansamycins	0.0321084	0.000488709	49068.8	42864.2	56500.6	31621.7	41868.5	49482	42555.5	39950	NB	0.109887	-7431.77	NB	0.342787	6204.58	NB	0.000422155	17447.2
110	Metabolism	Xenobiotics Biodegradation and Metabolism	Nitrotoluene degradation	0.0321753	0.000488709	36682.7	31760	42774.7	20550.3	10802.5	15004.5	9638	15160	NB	0.170894	-6092.03	NB	0.481064	4922.67	NB	0.000374693	16132.3
111	Metabolism	Glycan Biosynthesis and Metabolism	Lipopolysaccharide biosynthesis proteins	0.0323265	0.000488709	109933	111914	80768.9	96973.3	68163.5	45378	39266.5	22651	NB	8.16395e-05	29164.5	NB	0.810065	-1980.58	NB	0.444242	12960.1
112	Metabolism	Amino Acid Metabolism	Phenylalanine, tyrosine and tryptophan biosynthesis	0.0325426	0.000488709	365449	329782	421709	273876	179472	210928	166159	127568	NB	0.0385179	-56259.5	NB	0.38726	35667.6	NB	0.00192109	91572.8
113	Genetic Information Processing	Replication and Repair	DNA replication proteins	0.0325629	0.000488709	493816	490418	561643	409174	3656.5	6273.5	4642.5	7116	NB	0.0180906	-67827.1	NB	0.930742	3397.92	NB	0.00771044	84641.9
114	Metabolism	Metabolism of Cofactors and Vitamins	Pantothenate and CoA biosynthesis	0.0332064	0.000488709	266759	238044	299158	205022	262909	261126	179205	180944	NB	0.0764172	-32399.9	NB	0.280775	28714.6	NB	0.00160742	61736.6
115	Genetic Information Processing	Replication and Repair	Base excision repair	0.0333311	0.000488709	169759	160116	198567	140767	76138.5	99650.5	68490.5	92979	NB	0.00861647	-28807.8	NB	0.526618	9643.25	NB	0.0119945	28992.2
116	Unclassified	Cellular Processes and Signaling	Cell division	0.0333658	0.000488709	36675.8	32713	37018.6	21684.3	862.5	1082	233.5	3578	NB	0.897483	-342.85	NB	0.233662	3962.75	NB	4.28444e-09	14991.4
117	Metabolism	Metabolism of Terpenoids and Polyketides	Terpenoid backbone biosynthesis	0.0341524	0.000493987	229444	231718	261363	189948	428192	457044	386296	267154	NB	0.0236135	-31919.9	NB	0.905015	-2274.25	NB	0.0139085	39495.2
118	Genetic Information Processing	Translation	Ribosome	0.0345166	0.000493987	934723	960620	1.09415e+06	818833	19102.5	23996	18568.5	20639	NB	0.00556493	-159431	NB	0.746675	-25897.3	NB	0.0867441	115890
119	Unclassified	Poorly Characterized	General function prediction only	0.0347796	0.000493987	1.49229e+06	1.36226e+06	1.64581e+06	1.1859e+06	52428.5	53467.5	42766.5	31660	NB	0.0904405	-153523	NB	0.302521	130032	NB	0.000987247	306384
120	Metabolism	Amino Acid Metabolism	Amino acid related enzymes	0.0351868	0.000493987	607043	573889	689262	502360	623970	656759	547618	513958	NB	0.0335689	-82218.4	NB	0.540256	33154.5	NB	0.0149932	104683
121	Metabolism	Carbohydrate Metabolism	Pentose phosphate pathway	0.0353261	0.000493987	384353	318620	434200	297368	0	0	0	0	NB	0.0784623	-49846.9	NB	0.104334	65732.2	NB	0.00284756	86984.4
122	Metabolism	Lipid Metabolism	Lipid biosynthesis proteins	0.0355914	0.000493987	237763	215518	261608	182120	63390	35118.5	78092.5	46694	NB	0.101768	-23845.2	NB	0.281362	22245.1	NB	5.49916e-05	55642.5
123	Metabolism	Carbohydrate Metabolism	Pentose and glucuronate interconversions	0.0359817	0.000493987	264205	185867	265530	166317	8291	3875.5	1959.5	1065	NB	0.937285	-1324.85	NB	0.0123878	78337.8	NB	3.89661e-08	97887.4
124	Metabolism	Carbohydrate Metabolism	Propanoate metabolism	0.0361804	0.000493987	191529	164651	226709	167087	118825	141538	102156	103377	NB	0.00985598	-35179.3	NB	0.152158	26878.1	NB	0.124134	24442.7
126	Organismal Systems	Endocrine System	Progesterone-mediated oocyte maturation	0.0369205	0.000493987	17085.6	17791.2	18445.6	8331.67	239432	268346	224388	196859	NB	0.264607	-1360.02	NB	0.612792	-705.667	NB	1.02391e-08	8753.92
125	Organismal Systems	Immune System	Antigen processing and presentation	0.0369205	0.000493987	17085.6	17791.2	18445.6	8331.67	218.5	643.5	64	706	NB	0.264607	-1360.02	NB	0.612792	-705.667	NB	1.02391e-08	8753.92
127	Unclassified	Metabolism	Energy metabolism	0.0369243	0.000493987	351560	328946	376365	243534	11286	15376.5	14626	18031	NB	0.258128	-24805.1	NB	0.385445	22613.3	NB	1.42623e-08	108026
128	Metabolism	Metabolism of Cofactors and Vitamins	Porphyrin and chlorophyll metabolism	0.0372554	0.000494523	429176	348881	451338	188158	16904	18866	17956	9673	NB	0.554376	-22162.5	NB	0.186178	80294.5	NB	1.08245e-09	241017
129	Genetic Information Processing	Replication and Repair	Homologous recombination	0.0379106	0.000497642	376675	370947	432673	323844	0	0	0	0	NB	0.0180906	-55998.2	NB	0.856914	5727.75	NB	0.0478772	52831
130	Metabolism	Xenobiotics Biodegradation and Metabolism	Styrene degradation	0.0380762	0.000497642	5078.75	3578.75	7008.7	4897.67	235908	262430	231550	187783	NB	0.00502082	-1929.95	NB	0.0502321	1500	NB	0.850343	181.083
131	Genetic Information Processing	Folding, Sorting and Degradation	Protein processing in endoplasmic reticulum	0.0383736	0.0004977	27882.7	26593	27077.2	13735.7	189024	203535	173583	153917	NB	0.5522	805.467	NB	0.415663	1289.67	NB	2.25035e-22	14147
132	Metabolism	Xenobiotics Biodegradation and Metabolism	Benzoate degradation	0.0392916	0.000505746	74166.4	64742	95312.6	83204.7	0	0	0	0	NB	0.00222872	-21146.2	NB	0.310638	9424.42	NB	0.350585	-9038.25
133	Human Diseases	Cancers	Prostate cancer	0.0399942	0.000505809	18177.8	17938.5	19050.6	8424.67	27563.5	25734.5	26274	12057	NB	0.479852	-872.767	NB	0.867844	239.333	NB	1.31234e-09	9753.17
134	Genetic Information Processing	Replication and Repair	Mismatch repair	0.0404568	0.000505809	323007	324079	372928	268305	45651.5	53461.5	45497.5	58769	NB	0.0212262	-49920.6	NB	0.970981	-1071.58	NB	0.02413	54702.5
135	Metabolism	Amino Acid Metabolism	Phenylalanine metabolism	0.0405743	0.000505809	75840.3	58280.8	77015	54864.3	146998	193790	130264	207511	NB	0.78119	-1174.67	NB	0.00405839	17559.6	NB	1.59905e-05	20976
136	Cellular Processes	Cell Growth and Death	Cell cycle - Caulobacter	0.0407216	0.000505809	208280	208908	234573	164026	16768	9767	17233	16231	NB	0.058473	-26292.8	NB	0.974208	-627.25	NB	0.00328942	44253.9
137	Genetic Information Processing	Translation	RNA transport	0.040785	0.000505809	59117.3	52669.2	70872.2	39009.3	0	0	0	0	NB	0.0545619	-11754.9	NB	0.459464	6448.08	NB	0.00184613	20108
138	Organismal Systems	Immune System	NOD-like receptor signaling pathway	0.0417982	0.000513779	19300.8	18149.8	19560.4	8758	252978	273842	255467	208249	NB	0.825467	-259.65	NB	0.411833	1151	NB	1.83062e-10	10542.8
139	Genetic Information Processing	Replication and Repair	Chromosome	0.0420324	0.000513779	630806	631896	716692	511570	0	0	0	0	NB	0.0409624	-85886.1	NB	0.984036	-1089.42	NB	0.0053792	119236
140	Metabolism	Metabolism of Terpenoids and Polyketides	Carotenoid biosynthesis	0.0445662	0.000537468	445.583	850.25	2405.5	2199.67	37150	39119	32428.5	21127	NB	7.59533e-06	-1959.92	NB	0.249702	-404.667	NB	0.00874411	-1754.08
141	Genetic Information Processing	Folding, Sorting and Degradation	RNA degradation	0.0446031	0.000537468	190607	176932	204310	151318	0	0	3	0	NB	0.16087	-13702.8	NB	0.345008	13675	NB	9.05444e-05	39289.6
142	Unclassified	Genetic Information Processing	Translation proteins	0.0454403	0.000543701	351127	352126	416944	308015	22093.5	24030	19396.5	18874	NB	0.006117	-65817	NB	0.97594	-999.25	NB	0.120419	43112.3
143	Metabolism	Metabolism of Cofactors and Vitamins	Thiamine metabolism	0.0473169	0.000562196	219246	195819	245271	176079	219468	241646	215869	172062	NB	0.0755863	-26024.3	NB	0.310781	23427.4	NB	0.00826317	43167.8
144	Metabolism	Carbohydrate Metabolism	Butanoate metabolism	0.0496922	0.000586317	233630	192938	272490	219290	0	0	0	1	NB	0.0159421	-38859.2	NB	0.0800647	40691.8	NB	0.561174	14340.6

## Sheet: Table S3b
Table S3b: Significantly differential KEGG pathways between MCS-1 and MCS-2 (PICRUSt, p-value<0.05, q-value<0.1)										Morgan et al.				Gevers et al.
Sort Order	Super Pathway	Sub Pathway	Pathway	Selected Model	p-value for selected model	q_value	MCS-1_minus_MCS-2_mean	Significant Group	Morgan Selected Model	Morgan p-value for selected model	Morgan q_value	Morgan MCS-1_minus_MCS-2_mean	Gevers Selected Model	Gevers p-value for selected model	Gevers q_value	Gevers MCS-1_minus_MCS-2_mean
9	Human Diseases	Infectious Diseases	Pertussis	NB	4.41088e-13	8.26165e-11	5208.7	MBT-1	ZINB	0.00117629	0.00293743	131.754	NB	0.0408512	0.083954	309.793
258	Human Diseases	Cancers	Colorectal cancer	ZINB	7.38669e-09	2.30739e-07	-14.55	MBT-2	NB	0.99774	0.880166	-0.538462	NB	0.998074	0.998074	-0.212766
262	Cellular Processes	Cell Growth and Death	p53 signaling pathway	ZINB	7.38669e-09	2.30739e-07	-14.55	MBT-2	NB	0.99774	0.880166	-0.538462	NB	0.998074	0.998074	-0.212766
259	Human Diseases	Cancers	Small cell lung cancer	ZINB	7.38669e-09	2.30739e-07	-14.55	MBT-2	NB	0.99774	0.880166	-0.538462	NB	0.998074	0.998074	-0.212766
260	Human Diseases	Infectious Diseases	Toxoplasmosis	ZINB	7.38669e-09	2.30739e-07	-14.55	MBT-2	NB	0.99774	0.880166	-0.538462	NB	0.998074	0.998074	-0.212766
261	Human Diseases	Cardiovascular Diseases	Viral myocarditis	ZINB	7.38669e-09	2.30739e-07	-14.55	MBT-2	NB	0.99774	0.880166	-0.538462	NB	0.998074	0.998074	-0.212766
243	Genetic Information Processing	Transcription	Basal transcription factors	NB	9.61574e-09	2.57457e-07	-390.683	MBT-2	NB	0.116104	0.144166	-2.5641	NB	0.356879	0.485132	-1.48404
7	Metabolism	Glycan Biosynthesis and Metabolism	Glycosphingolipid biosynthesis - ganglio series	NB	2.70827e-08	6.34611e-07	15207.7	MBT-1	NB	1.44e-06	4.04546e-05	574.713	NB	0.00228734	0.0110555	1255.29
4	Metabolism	Glycan Biosynthesis and Metabolism	Glycosaminoglycan degradation	NB	1.55328e-07	3.2264e-06	20153.8	MBT-1	NB	6.44e-07	2.34059e-05	705.672	NB	0.00149271	0.00927612	1729.48
13	Environmental Information Processing	Signaling Molecules and Interaction	Cellular antigens	NB	1.73694e-07	3.2597e-06	6453.45	MBT-1	NB	0.000169672	0.000762668	172.333	NB	0.00106669	0.00823425	441.298
1	Cellular Processes	Transport and Catabolism	Lysosome	NB	4.38444e-07	7.4595e-06	24783.7	MBT-1	NB	4.21e-09	4.73094e-07	742.641	NB	0.000118494	0.00416876	2043.92
14	Organismal Systems	Digestive System	Protein digestion and absorption	NB	6.95101e-07	1.08501e-05	5369.62	MBT-1	NB	0.00065695	0.00185178	139.903	NB	0.0102935	0.0319657	377.739
5	Metabolism	Lipid Metabolism	Steroid hormone biosynthesis	NB	7.5755e-07	1.09233e-05	6262.67	MBT-1	NB	2.67e-05	0.000214313	216.072	NB	0.010962	0.0323917	401.239
71	Unclassified	Cellular Processes and Signaling	Membrane and intracellular structural molecules	NB	5.8264e-06	7.80133e-05	38223.7	MBT-1	NB	0.0222795	0.0328053	813.415	NB	0.084677	0.153477	1834.37
140	Metabolism	Metabolism of Terpenoids and Polyketides	Carotenoid biosynthesis	NB	7.59533e-06	9.49185e-05	-1959.92	MBT-2	NB	0.00627503	0.011018	-22.0821	NB	0.808949	0.94257	-14.5319
16	Human Diseases	Metabolic Diseases	Type II diabetes mellitus	NB	1.20339e-05	0.000140504	-5177.3	MBT-2	NB	0.00329279	0.00649164	-109.451	NB	0.0344375	0.0742825	-273.846
54	Unclassified	Cellular Processes and Signaling	Pores ion channels	NB	1.37069e-05	0.000150973	32535.7	MBT-1	NB	3.88e-06	6.70785e-05	948.544	NB	0.0371103	0.0781113	1292.59
2	Metabolism	Glycan Biosynthesis and Metabolism	Other glycan degradation	NB	2.08313e-05	0.000216481	47202.6	MBT-1	NB	0.00120001	0.00296372	1038.92	NB	0.0217854	0.052165	2578.02
3	Metabolism	Lipid Metabolism	Sphingolipid metabolism	NB	2.6523e-05	0.000261289	28504.8	MBT-1	NB	0.194394	0.228741	299.554	NB	0.21601	0.316734	1008.46
102	Metabolism	Biosynthesis of Other Secondary Metabolites	Flavonoid biosynthesis	NB	2.93781e-05	0.000275388	-2134.67	MBT-2	NB	0.0120803	0.0198177	-31.3026	NB	0.366968	0.496263	-52.5213
6	Metabolism	Glycan Biosynthesis and Metabolism	Glycosphingolipid biosynthesis - globo series	NB	5.78323e-05	0.000515628	12350.8	MBT-1	NB	5.67e-05	0.000326749	414.538	NB	0.011015	0.0323917	896.957
8	Metabolism	Biosynthesis of Other Secondary Metabolites	Penicillin and cephalosporin biosynthesis	NB	6.30261e-05	0.000530251	3279.52	MBT-1	NB	0.0854507	0.112309	59.7179	NB	0.0204972	0.0499979	241.346
213	Human Diseases	Infectious Diseases	Influenza A	NB	6.51377e-05	0.000530251	-112.25	MBT-2	NB	0.99774	0.880166	-0.538462	NB	0.99682	0.998074	-0.595745
79	Metabolism	Metabolism of Terpenoids and Polyketides	Geraniol degradation	NB	7.47615e-05	0.000583873	3650.18	MBT-1	NB	0.000237071	0.000843397	112.241	NB	0.146091	0.236832	170.255
111	Metabolism	Glycan Biosynthesis and Metabolism	Lipopolysaccharide biosynthesis proteins	NB	8.16395e-05	0.000611475	29164.5	MBT-1	NB	1.81e-05	0.000159917	1138.96	NB	0.0137816	0.0367041	1945.22
28	Genetic Information Processing	Translation	Ribosome biogenesis in eukaryotes	NB	0.0001046	0.000753679	-4278.27	MBT-2	NB	2.14e-06	4.8096e-05	-142.4	NB	7.97e-05	0.00416034	-355.793
235	Organismal Systems	Circulatory System	Cardiac muscle contraction	NB	0.000254148	0.0017634	-44.95	MBT-2	ZINB	0.99465	0.880166	-1.61538	ZINB	0.995503	0.998074	-0.702128
53	Metabolism	Xenobiotics Biodegradation and Metabolism	Dioxin degradation	NB	0.000359207	0.00240334	-8751.07	MBT-2	NB	0.00028761	0.000950583	-316.164	NB	0.0584506	0.113661	-469.096
18	Organismal Systems	Digestive System	Carbohydrate digestion and absorption	NB	0.000539808	0.00348714	-3544.23	MBT-2	NB	0.959102	0.880166	1.98974	NB	0.431202	0.569417	-93.7074
56	Metabolism	Xenobiotics Biodegradation and Metabolism	Xylene degradation	NB	0.000819768	0.00511915	-8851.3	MBT-2	NB	0.000210364	0.000794988	-320.241	NB	0.0320899	0.0709784	-519.803
39	Metabolism	Lipid Metabolism	Fatty acid metabolism	NB	0.000955225	0.00577261	-16012.4	MBT-2	NB	0.00028652	0.000950583	-594.062	NB	0.00187163	0.0106194	-1401.61
65	Metabolism	Glycan Biosynthesis and Metabolism	Lipopolysaccharide biosynthesis	NB	0.00103238	0.00604391	21775.7	MBT-1	NB	0.000800915	0.0021429	921.908	NB	0.0256631	0.0592749	1735.65
80	Genetic Information Processing	Transcription	RNA polymerase	NB	0.00108049	0.00613389	-14250.6	MBT-2	NB	0.000215772	0.000794988	-492.728	NB	0.00110592	0.00823425	-1178.84
52	Metabolism	Xenobiotics Biodegradation and Metabolism	Naphthalene degradation	NB	0.00130375	0.00718364	-13100.8	MBT-2	NB	0.00594058	0.010681	-333.826	NB	0.431972	0.569417	-308.495
21	Metabolism	Biosynthesis of Other Secondary Metabolites	Butirosin and neomycin biosynthesis	NB	0.00137201	0.00723366	-7090.93	MBT-2	NB	0.000259012	0.000895574	-207.282	NB	0.00658185	0.0232144	-621.404
10	Metabolism	Metabolism of Cofactors and Vitamins	Ubiquinone and other terpenoid-quinone biosynthesis	NB	0.00144673	0.00723366	10491.2	MBT-1	NB	0.0402518	0.0554999	243.708	NB	0.151277	0.241703	575.537
34	Human Diseases	Infectious Diseases	Bacterial invasion of epithelial cells	NB	0.00144741	0.00723366	-366.917	MBT-2	NB	0.169498	0.201557	-1.24103	NB	0.674697	0.815259	4.6383
50	Human Diseases	Infectious Diseases	Staphylococcus aureus infection	NB	0.00146728	0.00723366	-2012.83	MBT-2	NB	0.0209126	0.0313337	-53.1026	NB	0.196677	0.296721	90.5
176	Genetic Information Processing	Replication and Repair	Non-homologous end-joining	NB	0.00156412	0.00747273	-2599.8	MBT-2	NB	0.111201	0.139247	-34.7538	NB	0.840767	0.970974	23.7287
244	Organismal Systems	Digestive System	Bile secretion	NB	0.00159555	0.00747273	-97.3667	MBT-2	NB	0.257619	0.278361	0.548718	NB	0.998008	0.998074	-0.404255
106	Genetic Information Processing	Translation	Aminoacyl-tRNA biosynthesis	NB	0.00181919	0.0083123	-98271.8	MBT-2	NB	8.56e-06	9.66415e-05	-3776.88	NB	0.000146663	0.00424065	-9076.89
132	Metabolism	Xenobiotics Biodegradation and Metabolism	Benzoate degradation	NB	0.00222872	0.00977901	-21146.2	MBT-2	NB	1.81e-07	1.01698e-05	-747.062	NB	9.87e-05	0.00416876	-1641.21
165	Unclassified	Genetic Information Processing	Replication, recombination and repair proteins	NB	0.00224458	0.00977901	-65148.1	MBT-2	NB	7.29e-07	2.34059e-05	-2918.21	NB	0.0026333	0.0120578	-5420.1
20	Unclassified	Metabolism	Nucleotide metabolism	NB	0.00264847	0.0112764	-3989.03	MBT-2	NB	4.52e-06	7.25614e-05	-149.405	NB	0.0004187	0.00567607	-537.771
212	Human Diseases	Neurodegenerative Diseases	Parkinson's disease	NB	0.0028177	0.0114108	-71.2833	MBT-2	ZINB	0.991608	0.880166	-2.15385	NB	0.322756	0.44571	-2.76596
27	Metabolism	Xenobiotics Biodegradation and Metabolism	Drug metabolism - cytochrome P450	NB	0.00285748	0.0114108	-3797.8	MBT-2	NB	0.0345878	0.0488902	-67.9333	NB	0.58047	0.721442	-71.6915
86	Metabolism	Metabolism of Terpenoids and Polyketides	Limonene and pinene degradation	NB	0.00286276	0.0114108	-6974.7	MBT-2	NB	0.0152146	0.0244246	-142.303	NB	0.0786286	0.144522	-475.441
196	Environmental Information Processing	Membrane Transport	Secretion system	NB	0.0031499	0.0121941	-82733.2	MBT-2	NB	2.87e-07	1.29005e-05	-3442.35	NB	4.15e-05	0.00416034	-7831.6
209	Metabolism	Lipid Metabolism	Biosynthesis of unsaturated fatty acids	NB	0.00320168	0.0121941	-8229.32	MBT-2	NB	0.000100088	0.000499879	-318.133	NB	0.00199085	0.0106523	-684.697
23	Metabolism	Xenobiotics Biodegradation and Metabolism	Metabolism of xenobiotics by cytochrome P450	NB	0.00330395	0.0121941	-3713.83	MBT-2	NB	0.0397024	0.0550803	-65.5641	NB	0.563002	0.703079	-73.6277
17	Metabolism	Metabolism of Terpenoids and Polyketides	Biosynthesis of siderophore group nonribosomal peptides	NB	0.00331963	0.0121941	1470.35	MBT-1	NB	0.118106	0.145847	32.4615	NB	0.0983622	0.172299	117.133
216	Human Diseases	Infectious Diseases	Vibrio cholerae infection	NB	0.00385366	0.0138835	-97.2	MBT-2	Poisson	0.997559	0.880166	0.2	NB	0.996787	0.998074	-0.723404
48	Organismal Systems	Digestive System	Mineral absorption	NB	0.00438172	0.0152832	-658.183	MBT-2	NB	0.0374528	0.0526089	-15.4103	NB	0.890348	0.998074	-4.06915
253	Metabolism	Lipid Metabolism	Steroid biosynthesis	ZINB	0.00440533	0.0152832	-132.117	MBT-2	ZINB	0.0102858	0.0173814	-1.49231	NB	0.898076	0.998074	4.56915
49	Metabolism	Xenobiotics Biodegradation and Metabolism	Chloroalkane and chloroalkene degradation	NB	0.00465515	0.0157162	-18039.4	MBT-2	NB	0.00186388	0.00418903	-765.21	NB	0.0327727	0.0718796	-1281.9
217	Organismal Systems	Environmental Adaptation	Circadian rhythm - plant	NB	0.00469794	0.0157162	-14.4333	MBT-2	NB	0.99773	0.880166	-0.589744	ZINB	0.994255	0.998074	1.55851
187	Metabolism	Amino Acid Metabolism	Tryptophan metabolism	NB	0.00488998	0.0160717	-7697.43	MBT-2	NB	0.00334969	0.00654639	-269.8	NB	0.00826373	0.0273017	-766.176
130	Metabolism	Xenobiotics Biodegradation and Metabolism	Styrene degradation	NB	0.00502082	0.0162172	-1929.95	MBT-2	NB	0.060325	0.081185	-56.4256	NB	0.729277	0.873831	-35.4309
177	Metabolism	Metabolism of Other Amino Acids	D-Alanine metabolism	NB	0.00514732	0.016344	-7831.58	MBT-2	NB	2.93e-09	4.73094e-07	-363.328	NB	0.000216622	0.00424065	-683.261
69	Genetic Information Processing	Folding, Sorting and Degradation	Proteasome	NB	0.00524482	0.016376	-2761.93	MBT-2	NB	0.000114291	0.000546524	-116.631	NB	0.181393	0.276863	-140.83
167	Metabolism	Amino Acid Metabolism	Tyrosine metabolism	NB	0.00556431	0.016815	-22198.5	MBT-2	NB	0.000240169	0.000843397	-863.656	NB	0.0145351	0.0379367	-1522.95
118	Genetic Information Processing	Translation	Ribosome	NB	0.00556493	0.016815	-159431	MBT-2	NB	3.65e-05	0.000256353	-6521.02	NB	0.000719836	0.00751509	-14989.1
55	Cellular Processes	Cell Growth and Death	Apoptosis	NB	0.00605833	0.0179055	-507.767	MBT-2	NB	0.207691	0.240609	4.93333	NB	0.21501	0.316734	13.6968
142	Unclassified	Genetic Information Processing	Translation proteins	NB	0.006117	0.0179055	-65817	MBT-2	NB	7.58e-06	9.66415e-05	-2706.61	NB	0.000231827	0.00424065	-6322.14
12	Genetic Information Processing	Folding, Sorting and Degradation	Ubiquitin system	NB	0.00632126	0.0182188	1689.57	MBT-1	NB	0.000239449	0.000843397	50.9846	NB	0.100328	0.173415	77.9043
57	Metabolism	Carbohydrate Metabolism	C5-Branched dibasic acid metabolism	NB	0.00705259	0.0200186	-25434.8	MBT-2	NB	0.00454556	0.00865766	-892.738	NB	0.0120139	0.03346	-2274.61
107	Genetic Information Processing	Replication and Repair	Nucleotide excision repair	NB	0.00749732	0.0209633	-26226	MBT-2	NB	2.67e-05	0.000214313	-1197.7	NB	0.00629087	0.0231256	-2250.71
203	Human Diseases	Neurodegenerative Diseases	Alzheimer's disease	NB	0.00765077	0.0210313	-3143.12	MBT-2	NB	8.6e-06	9.66415e-05	-137.297	NB	0.000213918	0.00424065	-323.096
45	Human Diseases	Cancers	Renal cell carcinoma	NB	0.00783563	0.0210313	-597.833	MBT-2	NB	0.665646	0.650446	4.49744	NB	0.472249	0.613219	-24.7287
47	Organismal Systems	Endocrine System	Insulin signaling pathway	NB	0.00799884	0.0210313	-7883.17	MBT-2	NB	0.00247482	0.00519823	-264.395	NB	0.108583	0.184027	-456.239
98	Metabolism	Lipid Metabolism	Glycerolipid metabolism	NB	0.00801909	0.0210313	-37532.6	MBT-2	NB	6.61e-05	0.000362337	-1609.94	NB	0.00161274	0.00959833	-4253.72
249	Human Diseases	Immune System Diseases	Systemic lupus erythematosus	NB	0.00815529	0.0210313	-14.1667	MBT-2	ZINB	0.99696	0.880166	-0.564103	ZINB	0.994255	0.998074	1.55851
192	Environmental Information Processing	Membrane Transport	Bacterial secretion system	NB	0.00819521	0.0210313	-35381.1	MBT-2	NB	3.11e-05	0.000241022	-1448.71	NB	0.0122778	0.0337317	-2560.69
115	Genetic Information Processing	Replication and Repair	Base excision repair	NB	0.00861647	0.02176	-28807.8	MBT-2	NB	0.00179169	0.00410895	-1089.37	NB	0.00678519	0.0233018	-2592.39
146	Metabolism	Carbohydrate Metabolism	Glycolysis / Gluconeogenesis	NB	0.00871149	0.02176	-81591.9	MBT-2	NB	8.44e-05	0.000451636	-3362.62	NB	0.00119886	0.00823425	-8822.46
124	Metabolism	Carbohydrate Metabolism	Propanoate metabolism	NB	0.00985598	0.0242949	-35179.3	MBT-2	NB	0.000324603	0.0010422	-1313.94	NB	0.000898852	0.00808967	-4226.26
215	Unclassified	Cellular Processes and Signaling	Electron transfer carriers	NB	0.0101128	0.0246042	-2607.75	MBT-2	NB	0.0676962	0.0905628	-73.1231	NB	0.479128	0.619072	142.973
61	Environmental Information Processing	Membrane Transport	Phosphotransferase system (PTS)	NB	0.0103379	0.0248293	-44544.1	MBT-2	NB	0.00779141	0.0135744	-2222.34	NB	0.00654853	0.0232144	-9680.11
194	Metabolism	Metabolism of Cofactors and Vitamins	Nicotinate and nicotinamide metabolism	NB	0.0106784	0.0253224	-26443.5	MBT-2	NB	0.000198409	0.000794988	-1166.79	NB	0.000622203	0.00676646	-2863.94
195	Genetic Information Processing	Transcription	Transcription factors	NB	0.0120512	0.0282208	-146378	MBT-2	NB	1.24e-05	0.000121168	-7039.49	NB	0.00107913	0.00823425	-16065.6
150	Metabolism	Glycan Biosynthesis and Metabolism	Peptidoglycan biosynthesis	NB	0.012834	0.0295325	-56861.3	MBT-2	NB	0.000117771	0.000551432	-2388.32	NB	0.00198217	0.0106523	-5311.84
154	Genetic Information Processing	Replication and Repair	DNA replication	NB	0.0129267	0.0295325	-37640.7	MBT-2	NB	0.000338966	0.00107298	-1572.05	NB	0.00716186	0.0242759	-3588.09
233	Metabolism	Biosynthesis of Other Secondary Metabolites	Caffeine metabolism	NB	0.0134169	0.0302833	-14.3333	MBT-2	ZINB	0.99696	0.880166	-0.564103	NB	0.893842	0.998074	1.80851
164	Genetic Information Processing	Translation	Ribosome Biogenesis	NB	0.0137515	0.030669	-95430	MBT-2	NB	4.06e-05	0.000276508	-4163.92	NB	0.000249379	0.00424065	-10299.4
149	Genetic Information Processing	Replication and Repair	DNA repair and recombination proteins	NB	0.0145242	0.0320112	-174100	MBT-2	NB	0.000282918	0.000950583	-7353.02	NB	0.00241925	0.0114804	-17349
74	Metabolism	Amino Acid Metabolism	Valine, leucine and isoleucine biosynthesis	NB	0.0155795	0.0332152	-57409.8	MBT-2	NB	0.000409906	0.00125631	-2387.05	NB	0.00398659	0.0165159	-5507.6
105	Genetic Information Processing	Translation	Translation factors	NB	0.0155976	0.0332152	-31207.8	MBT-2	NB	0.000214468	0.000794988	-1335.64	NB	0.00253599	0.0118195	-3029.13
236	Metabolism	Xenobiotics Biodegradation and Metabolism	Toluene degradation	NB	0.015662	0.0332152	4408.8	MBT-1	NB	0.243404	0.266851	120.703	NB	0.453833	0.592252	271.851
144	Metabolism	Carbohydrate Metabolism	Butanoate metabolism	NB	0.0159421	0.0332152	-38859.2	MBT-2	NB	9.16e-06	9.68458e-05	-1787.59	NB	0.00113463	0.00823425	-4630.64
148	Metabolism	Amino Acid Metabolism	Cysteine and methionine metabolism	NB	0.015957	0.0332152	-55138.9	MBT-2	NB	5.1e-05	0.000318393	-2612.63	NB	0.00149065	0.00927612	-6365.28
205	Metabolism	Xenobiotics Biodegradation and Metabolism	Aminobenzoate degradation	NB	0.0170431	0.0350862	-6202.88	MBT-2	NB	0.45861	0.464286	-49.7231	NB	0.540922	0.679761	-163.324
152	Metabolism	Xenobiotics Biodegradation and Metabolism	Ethylbenzene degradation	NB	0.0172393	0.0351043	-3625.62	MBT-2	NB	0.273922	0.293159	-37.1692	NB	0.770545	0.91001	42.4628
113	Genetic Information Processing	Replication and Repair	DNA replication proteins	NB	0.0180906	0.0360541	-67827.1	MBT-2	NB	0.000188965	0.000790196	-3037.18	NB	0.00877101	0.0282621	-6609.41
129	Genetic Information Processing	Replication and Repair	Homologous recombination	NB	0.0180906	0.0360541	-55998.2	MBT-2	NB	0.000181157	0.000782973	-2341.86	NB	0.00109599	0.00823425	-5858.03
166	Environmental Information Processing	Membrane Transport	Transporters	NB	0.0194821	0.0379419	-577669	MBT-2	NB	5.96e-05	0.000334874	-27416.7	NB	0.00116616	0.00823425	-60831.2
83	Human Diseases	Infectious Diseases	Tuberculosis	NB	0.019549	0.0379419	-8968.03	MBT-2	NB	8.55e-06	9.66415e-05	-421.805	NB	0.000531573	0.00630639	-1052.18
210	Unclassified	Cellular Processes and Signaling	Signal transduction mechanisms	NB	0.0196455	0.0379419	-37826.3	MBT-2	NB	1.85e-05	0.000159917	-1709.6	NB	0.000259963	0.00424065	-4237.07
93	Metabolism	Nucleotide Metabolism	Pyrimidine metabolism	NB	0.020787	0.0397368	-102307	MBT-2	NB	0.000203706	0.000794988	-4592.93	NB	0.00161811	0.00959833	-11271
134	Genetic Information Processing	Replication and Repair	Mismatch repair	NB	0.0212262	0.0401666	-49920.6	MBT-2	NB	0.000142023	0.000651415	-2242.91	NB	0.00211096	0.0106523	-5451.15
70	Genetic Information Processing	Folding, Sorting and Degradation	Protein export	NB	0.0214949	0.0402384	-32909.6	MBT-2	NB	0.000662361	0.00185178	-1418.83	NB	0.00674625	0.0233018	-3088.95
163	Metabolism	Carbohydrate Metabolism	Ascorbate and aldarate metabolism	NB	0.0216937	0.0402384	-8230.27	MBT-2	NB	0.111103	0.139247	-223.528	NB	0.0360051	0.0764011	-1410.04
117	Metabolism	Metabolism of Terpenoids and Polyketides	Terpenoid backbone biosynthesis	NB	0.0236135	0.0433699	-31919.9	MBT-2	NB	5.03e-05	0.000318393	-1553.43	NB	0.00048047	0.00597156	-3787.37
76	Unclassified	Cellular Processes and Signaling	Sporulation	NB	0.0241469	0.043919	-100770	MBT-2	NB	1.13e-07	8.46549e-06	-4983.05	NB	2.03e-05	0.00416034	-12428.4
214	Environmental Information Processing	Membrane Transport	ABC transporters	NB	0.0260327	0.0468937	-261825	MBT-2	NB	3.57e-05	0.000256353	-13597.3	NB	0.00340832	0.0145831	-26514.3
159	Metabolism	Nucleotide Metabolism	Purine metabolism	NB	0.0275408	0.0491378	-112074	MBT-2	NB	0.0020819	0.00449906	-5135.12	NB	0.00805495	0.0269531	-11752.8
44	Human Diseases	Infectious Diseases	Epithelial cell signaling in Helicobacter pylori infection	NB	0.0304431	0.0538036	-6127.08	MBT-2	NB	0.00250285	0.00520842	-280.221	NB	0.0169745	0.0438649	-613.096
170	Metabolism	Metabolism of Cofactors and Vitamins	Vitamin B6 metabolism	NB	0.0319934	0.0560152	-8857.17	MBT-2	NB	0.000479216	0.00139874	-386.61	NB	0.0202062	0.049753	-878.505
120	Metabolism	Amino Acid Metabolism	Amino acid related enzymes	NB	0.0335689	0.0582294	-82218.4	MBT-2	NB	0.000180203	0.000782973	-3991.51	NB	0.00100902	0.00823425	-9392.8
78	Metabolism	Amino Acid Metabolism	Lysine biosynthesis	NB	0.0344416	0.059195	-56080.2	MBT-2	NB	0.000727263	0.0019933	-2684.03	NB	0.0106274	0.0322529	-5521.23
256	Human Diseases	Infectious Diseases	Pathogenic Escherichia coli infection	ZINB	0.0349099	0.0594545	-55	MBT-2	ZINB	0.997107	0.880166	-0.384615	NB	0.996322	0.998074	-11.2766
188	Metabolism	Metabolism of Other Amino Acids	Selenocompound metabolism	NB	0.0367652	0.0620501	-18972.8	MBT-2	NB	0.00045424	0.00134328	-1018.27	NB	0.00301441	0.0135648	-2181.59
112	Metabolism	Amino Acid Metabolism	Phenylalanine, tyrosine and tryptophan biosynthesis	NB	0.0385179	0.0630503	-56259.5	MBT-2	NB	0.000889387	0.00235162	-2559.61	NB	0.00311688	0.0137109	-6344.96
252	Metabolism	Lipid Metabolism	Fatty acid elongation in mitochondria	NB	0.0385221	0.0630503	-14.2333	MBT-2	ZINB	0.99696	0.880166	-0.564103	ZINB	0.994255	0.998074	1.55851
38	Metabolism	Metabolism of Cofactors and Vitamins	Lipoic acid metabolism	NB	0.0386315	0.0630503	2195.08	MBT-1	NB	3.22e-05	0.000241229	143.041	NB	0.000823296	0.00793757	402.074
207	Metabolism	Lipid Metabolism	Synthesis and degradation of ketone bodies	NB	0.0387041	0.0630503	-2505.27	MBT-2	NB	5.76e-06	8.32971e-05	-134.713	NB	0.0021223	0.0106523	-253.989
95	Cellular Processes	Cell Motility	Cytoskeleton proteins	NB	0.0392455	0.0633812	-28690.9	MBT-2	NB	2.86e-06	5.84344e-05	-1488.47	NB	0.000434948	0.00567607	-3461.48
197	Unclassified	Genetic Information Processing	Protein folding and associated processing	NB	0.0396099	0.0634229	-24596.9	MBT-2	NB	0.0391105	0.0545962	-1068.89	NB	0.274796	0.389792	-1495.34
139	Genetic Information Processing	Replication and Repair	Chromosome	NB	0.0409624	0.0645385	-85886.1	MBT-2	NB	0.000104188	0.000509044	-4263.85	NB	0.00085154	0.00793757	-10500.6
68	Metabolism	Carbohydrate Metabolism	Pyruvate metabolism	NB	0.0409956	0.0645385	-63390.9	MBT-2	NB	0.00137088	0.00326908	-2773.01	NB	0.0110454	0.0323917	-6384.55
228	Unclassified	Metabolism	Lipid metabolism	NB	0.0476585	0.0744025	-9976.45	MBT-2	NB	0.00185377	0.00418903	-444.749	NB	0.0120507	0.03346	-918.239
43	Metabolism	Energy Metabolism	Methane metabolism	NB	0.0497162	0.0769735	-85130.4	MBT-2	NB	0.00203135	0.00443244	-3960.12	NB	0.00948081	0.0301684	-9258.12
