# Supplementary material for: Disease Severity and Immune Activity Relate to Distinct Interkingdom Gut Microbiome States in Ethnically Distinct Ulcerative Colitis Patients
Source: mBio. 2016 Aug 16;7(4):e01072-16. doi: 10.1128/mBio.01072-16 (PMC4992973; doi:10.1128/mBio.01072-16)
Supplement: Table S4 — Relationship between fecal metabolites and UC MCSs. (a) Mantel test results comparing distance matrices generated from 16S rRNA composition, in silico predicted bacterial metagenome, and metabolomic data. (b) Fecal metabolites that differ significantly between MCS1 and MCS2 (Welch’s t test, P value, <0.05). (c) Fecal metabolites that differ significantly between MCS1 and MCS3 (Welch’s t test, P value, <0.05). (d) Fecal metabolites that differ significantly between MCS1 and MCS4 (Welch’s t test, P value, <0.05). [file mbo004162947st4.xlsx]

## Sheet: Table S4a
Table S4a: Mantel Test results comparing distance matrices generated from 16S rRNA composition, in silico predicted bacterial metagenome, and metabolomic data
Distance Matrix 1	Distance Matrix 2	Number of samples	Correlation Method	Mantel r statistic	p-value	Number of permutations	Tail type
Metabolome (Canberra Distance)	16S rRNA - MiSeq (Weighted UniFrac Distance)	43	Spearman	0.3802	9.999e-05	10000	two sided
Metabolome (Canberra Distance)	Bacterial Metagenome (Bray Curtis Distance)	43	Spearman	0.21	0.0076992	10000	two sided

## Sheet: Table S4b
Table S4b: Significantly differential fecal metabolites between MCS-1 and MCS-2 (Welch's T-test, p-value<0.05)
SUPER PATHWAY	SUB PATHWAY	BIOCHEMICAL	COMP ID	pvalue	q_value	MCS-1_Mean	MCS-2_Mean	Fold Change (MCS1 / MCS2_
Lipid	Fatty Acid Metabolism(Acyl Carnitine)	palmitoylcarnitine	44681	0.0169178	0.839698	1.55232	0.14098	11.011
Amino Acid	Polyamine Metabolism	putrescine	1408	0.0198733	0.839698	7.50263	0.7172	10.461
Lipid	Lysolipid	1-stearoylglycerophosphocholine (18:0)	33961	0.00468722	0.839698	1.50674	0.20163	7.4728
Amino Acid	Histidine Metabolism	histamine	1574	0.0496516	0.839698	3.69562	0.61647	5.9948
Lipid	Lysolipid	1-linoleoylglycerophosphocholine (18:2n6)	34419	0.0275108	0.839698	1.63072	0.27716	5.88367
Lipid	Fatty Acid, Monohydroxy	13-HODE + 9-HODE	37752	0.00569308	0.839698	2.04486	0.41184	4.96518
Carbohydrate	Pentose Metabolism	threitol	35854	0.0218528	0.839698	1.66103	0.33455	4.96498
Amino Acid	Tryptophan Metabolism	indolelactate	18349	0.00466904	0.839698	2.18973	0.50189	4.36296
Nucleotide	Purine Metabolism, Adenine containing	adenosine 5'-monophosphate (AMP)	32342	0.0449541	0.839698	1.11318	0.26565	4.19041
Amino Acid	Polyamine Metabolism	agmatine	15496	0.045994	0.839698	1.91567	0.47639	4.02122
Xenobiotics	Food Component/Plant	glycitein	34024	0.0395874	0.839698	0.502325	0.1252	4.01218
Xenobiotics	Food Component/Plant	2,3-dihydroxyisovalerate	38276	0.0104541	0.839698	0.850375	0.21896	3.8837
Lipid	Lysolipid	1-stearoylglycerophosphoserine*	45966	0.0338447	0.839698	1.48252	0.39458	3.7572
Lipid	Fatty Acid, Dihydroxy	9,10-DiHOME	38399	0.00767281	0.839698	1.80678	0.50394	3.58531
Xenobiotics	Food Component/Plant	2-oxindole-3-acetate	40479	0.0404213	0.839698	3.1218	0.88011	3.54706
Amino Acid	Alanine and Aspartate Metabolism	N-propionylalanine	42993	0.00928814	0.839698	1.06507	0.32921	3.23524
Peptide	Gamma-glutamyl Amino Acid	gamma-glutamylalanine	37063	0.0297829	0.839698	0.801275	0.25746	3.11223
Nucleotide	Pyrimidine Metabolism, Uracil containing	uridine-2',3'-cyclic monophosphate	37137	0.0344445	0.839698	0.437458	0.16586	2.63752
Xenobiotics	Food Component/Plant	vanillate	35639	0.0225481	0.839698	1.70732	0.65467	2.60792
Amino Acid	Glutamate Metabolism	gamma-aminobutyrate (GABA)	1416	0.0292193	0.839698	3.88595	1.66268	2.33716
Amino Acid	Methionine, Cysteine, SAM and Taurine Metabolism	N-acetylmethionine sulfoxide	45428	0.0343656	0.839698	1.38684	0.67386	2.05806
Lipid	Fatty Acid, Monohydroxy	2-hydroxyoctanoate	22036	0.00884953	0.839698	1.20589	0.59662	2.02121
Lipid	Lysolipid	2-palmitoylglycerophosphocholine*	35253	0.0216054	0.839698	0.58225	0.3377	1.72416
Amino Acid	Tryptophan Metabolism	N-acetyltryptophan	33959	0.021975	0.839698	1.30568	0.81183	1.60832
Lipid	Sterol	lathosterol	39864	0.0116081	0.839698	0.4836	0.92995	0.520028
Peptide	Gamma-glutamyl Amino Acid	gamma-glutamylglutamine	2730	0.0426574	0.839698	1.14053	2.28244	0.499699
Lipid	Fatty Acid, Branched	isopalmitic acid	38294	0.0185733	0.839698	0.624117	1.48137	0.42131
Amino Acid	Phenylalanine and Tyrosine Metabolism	o-Tyrosine	43392	0.0499043	0.839698	0.799883	2.49549	0.320532
Xenobiotics	Food Component/Plant	indolin-2-one	43374	0.0457705	0.839698	0.3952	1.25658	0.314504
Xenobiotics	Food Component/Plant	phytanate	598	0.0201395	0.839698	0.966792	3.4228	0.282456
Lipid	Long Chain Fatty Acid	myristate (14:0)	1365	0.0203687	0.839698	0.743475	2.93314	0.253474

## Sheet: Table S4c
Table S4c: Significantly differential fecal metabolites between MCS-1 and MCS-3 (Welch's T-test, p-value<0.05)
SUPER PATHWAY	SUB PATHWAY	BIOCHEMICAL	COMP ID	pvalue	q_value	MCS-1_Mean	MCS-3_Mean	Fold Change (MCS1 / MCS3)
Lipid	Lysolipid	1-linoleoylglycerophosphoethanolamine*	32635	0.0428036	0.347456	2.71258	0.042	64.5853
Cofactors and Vitamins	Nicotinate and Nicotinamide Metabolism	N1-Methyl-2-pyridone-5-carboxamide	40469	0.00609816	0.253145	1.64092	0.070975	23.1198
Lipid	Steroid	4-androsten-3alpha,17alpha-diol monosulfate (2)	37207	0.0258742	0.344206	2.28878	0.099225	23.0666
Amino Acid	Phenylalanine and Tyrosine Metabolism	3-(3-hydroxyphenyl)propionate	35635	0.0117682	0.263269	8.51058	0.577075	14.7478
Lipid	Neurotransmitter	acetylcholine	18790	0.0187391	0.326722	6.60689	0.4531	14.5815
Amino Acid	Glutathione Metabolism	ophthalmate	34592	0.0416821	0.344987	4.46502	0.3598	12.4097
Lipid	Secondary Bile Acid Metabolism	tauroursodeoxycholate	39378	0.0211609	0.330014	0.428742	0.0381	11.2531
Amino Acid	Phenylalanine and Tyrosine Metabolism	3-(4-hydroxyphenyl)propionate	39587	0.0469016	0.354288	11.0034	1.02982	10.6848
Lipid	Steroid	4-androsten-3beta,17beta-diol disulfate (2)	37203	0.0252094	0.344206	1.96787	0.192025	10.248
Amino Acid	Urea cycle; Arginine and Proline Metabolism	N-acetylproline	34387	0.0330564	0.344987	8.39196	0.9082	9.24021
Lipid	Carnitine Metabolism	deoxycarnitine	36747	0.00719662	0.253145	5.20258	0.571675	9.1006
Amino Acid	Phenylalanine and Tyrosine Metabolism	p-cresol sulfate	36103	0.0260943	0.344206	9.31892	1.03495	9.00422
Nucleotide	Pyrimidine Metabolism, Thymine containing	3-aminoisobutyrate	1566	0.00701203	0.253145	1.74493	0.193975	8.99562
Lipid	Secondary Bile Acid Metabolism	ursodeoxycholate	1605	0.0392912	0.344987	4.36303	0.496025	8.79598
Lipid	Polyunsaturated Fatty Acid (n3 and n6)	mead acid (20:3n9)	35174	0.0118504	0.263269	3.90154	0.471325	8.27782
Lipid	Steroid	pregnenolone sulfate	38170	0.0466375	0.354288	0.592	0.077575	7.63132
Xenobiotics	Xanthine Metabolism	1-methylurate	34395	0.0403907	0.344987	2.84523	0.374425	7.59894
Lipid	Polyunsaturated Fatty Acid (n3 and n6)	docosadienoate (22:2n6)	32415	0.0453588	0.354288	2.5832	0.3872	6.67149
Xenobiotics	Food Component/Plant	2,3-dihydroxyisovalerate	38276	0.00426964	0.253145	0.850375	0.1516	5.60933
Amino Acid	Urea cycle; Arginine and Proline Metabolism	homocitrulline	22138	0.00317674	0.253145	2.22079	0.4353	5.10175
Lipid	Endocannabinoid	palmitoyl ethanolamide	38165	0.0363865	0.344987	2.53948	0.578175	4.39224
Lipid	Secondary Bile Acid Metabolism	hyocholate	34093	0.0314534	0.344987	2.48108	0.604275	4.10587
Xenobiotics	Benzoate Metabolism	4-hydroxybenzoate	21133	0.00918596	0.258497	3.30331	0.80735	4.09154
Lipid	Secondary Bile Acid Metabolism	3b-hydroxy-5-cholenoic acid	43507	0.0218911	0.330014	2.43112	0.69495	3.49826
Lipid	Endocannabinoid	stearoyl ethanolamide	38625	0.017259	0.316745	1.82063	0.5377	3.38596
Lipid	Steroid	5alpha-pregnan-3beta,20beta-diol monosulfate (1)	37196	0.0115239	0.263269	2.06597	0.813775	2.53874
Xenobiotics	Benzoate Metabolism	3-hydroxybenzoate	15673	0.00875601	0.258497	0.841917	0.341525	2.46517
Amino Acid	Polyamine Metabolism	acisoga	43258	0.0313358	0.344987	1.76136	0.85935	2.04964
Amino Acid	Alanine and Aspartate Metabolism	asparagine	512	0.0470026	0.354288	0.907117	1.28635	0.705187
Amino Acid	Glycine, Serine and Threonine Metabolism	serine	1648	0.032379	0.344987	1.11527	1.67195	0.667045
Peptide	Dipeptide	alanylisoleucine	37118	0.0137066	0.289282	0.967658	1.54858	0.62487
Amino Acid	Lysine Metabolism	lysine	1301	0.0111246	0.263269	0.956592	1.54448	0.619364
Amino Acid	Histidine Metabolism	trans-urocanate	607	0.040949	0.344987	1.13078	1.8282	0.618523
Peptide	Dipeptide	leucylalanine	40010	0.00687333	0.253145	1.19904	1.9887	0.602927
Peptide	Dipeptide	phenylalanylaspartate	41419	0.0231933	0.337588	0.79665	1.55265	0.513091
Amino Acid	Histidine Metabolism	cis-urocanate	40410	0.0333383	0.344987	1.26989	2.50933	0.506069
Peptide	Dipeptide	alanylglutamine	37106	0.00461187	0.253145	1.13012	2.23865	0.504821
Peptide	Dipeptide	glycylvaline	18357	0.00534691	0.253145	0.845825	1.67902	0.50376
Lipid	Inositol Metabolism	myo-inositol	19934	0.0331041	0.344987	1.07448	2.27427	0.472451
Peptide	Dipeptide	arginylvaline	41395	0.0347709	0.344987	1.20419	2.7203	0.442669
Peptide	Dipeptide	glycylproline	22171	0.00704439	0.253145	0.899017	2.04573	0.439461
Peptide	Dipeptide	glycylisoleucine	36659	0.0168581	0.316745	1.08171	2.46605	0.43864
Nucleotide	Purine Metabolism, Guanine containing	2'-O-methylguanosine	36811	0.0209566	0.330014	0.770442	1.7717	0.43486
Peptide	Dipeptide	serylisoleucine	40193	0.0390228	0.344987	0.805875	1.87413	0.430001
Peptide	Dipeptide	glycylthreonine	42050	0.00125396	0.176435	0.789858	1.84895	0.427193
Peptide	Dipeptide	phenylalanylglycine	41370	0.0193506	0.326722	0.9098	2.16588	0.420061
Peptide	Dipeptide	glycylglycine	21029	0.000205279	0.0866497	0.82025	1.98005	0.414257
Peptide	Dipeptide	serylvaline	42058	0.0405441	0.344987	0.847125	2.07872	0.407521
Peptide	Dipeptide	cyclo(leu-pro)	37104	0.000552694	0.116648	0.908842	2.27842	0.39889
Peptide	Gamma-glutamyl Amino Acid	gamma-glutamylphenylalanine	33422	0.0377377	0.344987	0.664808	1.7171	0.387169
Peptide	Gamma-glutamyl Amino Acid	gamma-glutamyltyrosine	2734	0.00827755	0.258497	0.654567	1.7086	0.383101
Lipid	Medium Chain Fatty Acid	caprate (10:0)	1642	0.0279893	0.344987	0.787708	2.26693	0.347479
Peptide	Dipeptide	asparagylvaline	42028	0.0369039	0.344987	0.881317	2.66032	0.331282
Peptide	Dipeptide	isoleucylphenylalanine	40067	0.035245	0.344987	0.902	2.9186	0.309052
Lipid	Phospholipid Metabolism	ethanolamine	1497	0.0289102	0.344987	0.756108	2.60275	0.290504
Peptide	Dipeptide	threonylarginine	42078	0.0158621	0.316745	1.03936	5.26173	0.197532

## Sheet: Table S4d
Table S4d: Significantly differential fecal metabolites between MCS-1 and MCS-4 (Welch's T-test, p-value<0.05)
SUPER PATHWAY	SUB PATHWAY	BIOCHEMICAL	COMP ID	pvalue	q_value	MCS-1_Mean	MCS-4_Mean	Fold Change (MCS1 / MCS4)
Xenobiotics	Drug	4-acetamidophenol	12032	0.0161113	0.0601772	22.857	0.0332667	687.083
Cofactors and Vitamins	Thiamine Metabolism	thiamin (Vitamin B1)	5341	0.0153471	0.0601297	7.21981	0.0406667	177.536
Lipid	Fatty Acid, Branched	isocaproate	22273	0.014377	0.0593216	6.59356	0.1047	62.9757
Peptide	Dipeptide Derivative	anserine	15747	0.0389882	0.0988024	2.33258	0.0387	60.2735
Nucleotide	Pyrimidine Metabolism, Orotate containing	N-carbamoylaspartate	1594	0.03035	0.0858802	1.65329	0.0397	41.6446
Amino Acid	Methionine, Cysteine, SAM and Taurine Metabolism	3-methylthiopropionate	38290	0.000575932	0.00862777	1.21511	0.0348	34.9169
Amino Acid	Phenylalanine and Tyrosine Metabolism	2-(4-hydroxyphenyl)propionate	35632	0.0449709	0.10581	9.33555	0.283567	32.9219
Lipid	Steroid	5alpha-androstan-3beta,17beta-diol monosulfate (1)	37191	0.0146352	0.0593216	1.56829	0.0572	27.4177
Amino Acid	Leucine, Isoleucine and Valine Metabolism	isovalerate	44656	6.22122e-05	0.00218379	1.50537	0.0557	27.0263
Lipid	Steroid	5alpha-pregnan-3beta,20alpha-diol monosulfate (1)	37199	0.0116185	0.0547941	1.67787	0.0711	23.5987
Xenobiotics	Food Component/Plant	enterolactone	39626	0.0455239	0.10581	3.25095	0.149167	21.7941
Amino Acid	Urea cycle; Arginine and Proline Metabolism	N-methyl proline	37431	0.0145155	0.0593216	2.30432	0.118367	19.4677
Xenobiotics	Food Component/Plant	3-hydroxycinnamate (m-coumarate)	20698	0.0290129	0.0830189	6.04683	0.339433	17.8145
Nucleotide	Purine Metabolism, (Hypo)Xanthine/Inosine containing	xanthosine	15136	0.0435558	0.104644	1.04721	0.0678	15.4456
Amino Acid	Phenylalanine and Tyrosine Metabolism	phenylacetate	15958	0.000370978	0.00674833	1.45285	0.0942333	15.4176
Lipid	Long Chain Fatty Acid	cis-vaccenate (18:1n7)	33970	0.000178304	0.00378404	1.40004	0.110433	12.6777
Lipid	Fatty Acid, Branched	13-methylmyristic acid	38293	1.42824e-05	0.000910442	0.782683	0.0663333	11.7992
Peptide	Dipeptide	isoleucyltyrosine	40073	0.0336086	0.0910539	0.339158	0.0291	11.6549
Lipid	Steroid	4-androsten-3beta,17beta-diol monosulfate (2)	37210	0.024694	0.0776394	1.7758	0.157433	11.2797
Xenobiotics	Food Component/Plant	2-oxindole-3-acetate	40479	0.00381756	0.0261394	3.1218	0.308133	10.1313
Amino Acid	Leucine, Isoleucine and Valine Metabolism	allo-isoleucine	46552	0.00692925	0.0377614	2.14193	0.2146	9.98101
Cofactors and Vitamins	Biotin Metabolism	biotin	568	0.000976466	0.0122519	1.07467	0.112533	9.54976
Lipid	Polyunsaturated Fatty Acid (n3 and n6)	mead acid (20:3n9)	35174	0.00969846	0.047498	3.90154	0.4333	9.00425
Amino Acid	Histidine Metabolism	trans-urocanate	607	0.000213496	0.00418237	1.13078	0.125767	8.99112
Cofactors and Vitamins	Tocopherol Metabolism	delta-tocopherol	33418	0.00172641	0.0166112	0.9376	0.1052	8.91255
Cofactors and Vitamins	Nicotinate and Nicotinamide Metabolism	nicotinamide adenine dinucleotide (NAD+)	44685	0.023775	0.0756844	2.34646	0.2647	8.8646
Lipid	Long Chain Fatty Acid	palmitoleate (16:1n7)	33447	0.0128305	0.0564603	2.61578	0.306633	8.53066
Lipid	Long Chain Fatty Acid	oleate (18:1n9)	1359	0.00101029	0.0122519	2.44833	0.289867	8.44641
Lipid	Fatty Acid, Monohydroxy	3-hydroxypalmitate	27503	0.00510367	0.0317012	2.50611	0.3014	8.31489
Nucleotide	Purine Metabolism, (Hypo)Xanthine/Inosine containing	inosine	1123	0.00619654	0.0358652	1.05367	0.1302	8.09274
Xenobiotics	Benzoate Metabolism	p-hydroxybenzaldehyde	17665	0.00605476	0.0358596	1.638	0.2025	8.08889
Peptide	Dipeptide	leucylvaline	40014	0.0161353	0.0601772	1.05123	0.1349	7.79269
Lipid	Steroid	pregnenolone sulfate	38170	0.0468367	0.10581	0.592	0.0777667	7.61252
Amino Acid	Phenylalanine and Tyrosine Metabolism	N-acetyltyrosine	32390	1.81171e-05	0.000921902	0.756542	0.1005	7.52778
Xenobiotics	Food Component/Plant	oleanolate	38286	0.0115006	0.0547941	2.10473	0.3005	7.0041
Amino Acid	Urea cycle; Arginine and Proline Metabolism	ornithine	1493	0.00927395	0.0469337	1.13789	0.165633	6.86994
Energy	TCA Cycle	malate	1303	0.000547881	0.00862777	2.16126	0.315867	6.84231
Nucleotide	Purine Metabolism, Guanine containing	2'-O-methylguanosine	36811	0.00207464	0.0172199	0.770442	0.123467	6.24008
Amino Acid	Histidine Metabolism	formiminoglutamate	43493	0.00939895	0.0469337	1.31714	0.2155	6.11203
Lipid	Polyunsaturated Fatty Acid (n3 and n6)	docosatrienoate (22:3n3)	32417	0.0431563	0.104644	1.33937	0.222733	6.01336
Nucleotide	Pyrimidine Metabolism, Uracil containing	beta-alanine	55	0.0491931	0.10581	2.97788	0.504	5.9085
Lipid	Fatty Acid, Dicarboxylate	3-carboxy-4-methyl-5-propyl-2-furanpropanoate (CMPF)	31787	0.0282635	0.0827337	0.800442	0.1378	5.80872
Amino Acid	Lysine Metabolism	pipecolate	1444	9.80248e-05	0.00226887	1.21612	0.2205	5.51527
Xenobiotics	Food Component/Plant	2-piperidinone	43400	0.0461429	0.10581	2.59732	0.486833	5.33512
Xenobiotics	Food Component/Plant	4-hydroxybenzyl alcohol	15127	0.036029	0.0952087	2.41385	0.4687	5.1501
Amino Acid	Lysine Metabolism	glutarate (pentanedioate)	396	0.0152683	0.0601297	0.737775	0.148133	4.98048
Cofactors and Vitamins	Pterin Metabolism	pterin	43023	0.0195057	0.0676225	2.19471	0.4416	4.9699
Amino Acid	Lysine Metabolism	lysine	1301	0.00194314	0.0172199	0.956592	0.2052	4.66175
Amino Acid	Methionine, Cysteine, SAM and Taurine Metabolism	methionine sulfoxide	18374	0.006969	0.0377614	1.05522	0.2344	4.50178
Lipid	Long Chain Fatty Acid	pentadecanoate (15:0)	1361	0.00100475	0.0122519	0.852033	0.200767	4.2439
Amino Acid	Methionine, Cysteine, SAM and Taurine Metabolism	N-acetylmethionine	1589	0.0120483	0.0556777	1.45353	0.345467	4.20745
Nucleotide	Pyrimidine Metabolism, Thymine containing	thymine	604	0.0020503	0.0172199	0.901233	0.2245	4.0144
Nucleotide	Purine Metabolism, (Hypo)Xanthine/Inosine containing	xanthine	3147	0.000735379	0.0104043	0.942992	0.236467	3.98784
Lipid	Long Chain Fatty Acid	nervonate (24:1n9)	41820	0.0487659	0.10581	0.600242	0.1551	3.87003
Xenobiotics	Food Component/Plant	phytol	40140	0.00329273	0.0246634	1.19227	0.3156	3.77778
Amino Acid	Phenylalanine and Tyrosine Metabolism	N-methylphenylalanine	42999	0.0362637	0.0952087	0.963867	0.265433	3.63129
Cofactors and Vitamins	Tocopherol Metabolism	alpha-tocopherol	1561	0.00145719	0.0154625	1.31088	0.367333	3.56863
Cofactors and Vitamins	Pantothenate and CoA Metabolism	pantothenate	1508	0.00143061	0.0154625	1.07635	0.303333	3.54841
Xenobiotics	Food Component/Plant	indolin-2-one	43374	0.0410493	0.101495	0.3952	0.1151	3.43354
Cofactors and Vitamins	Tocopherol Metabolism	gamma-tocopherol	33420	0.0058632	0.0355518	1.10815	0.322867	3.43222
Amino Acid	Glutamate Metabolism	glutamate	57	0.0016098	0.0163986	0.928008	0.275567	3.36764
Amino Acid	Alanine and Aspartate Metabolism	N-propionylalanine	42993	0.0486958	0.10581	1.06507	0.360133	2.95745
Amino Acid	Glutamate Metabolism	glutamine	53	0.0325334	0.0903174	1.25658	0.4263	2.94765
Amino Acid	Phenylalanine and Tyrosine Metabolism	N-acetylphenylalanine	33950	0.0494423	0.10581	1.09393	0.373	2.93277
Xenobiotics	Chemical	3-aminobutyrate	42564	0.0457021	0.10581	0.8301	0.3069	2.70479
Lipid	Fatty Acid, Dicarboxylate	undecanedioate	42395	0.000548067	0.00862777	1.01411	0.3756	2.69997
Nucleotide	Pyrimidine Metabolism, Uracil containing	uracil	605	0.0382395	0.0986397	0.961183	0.356767	2.69415
Lipid	Sterol	lanosterol	1128	0.0196095	0.0676225	1.13138	0.442833	2.55487
Amino Acid	Glycine, Serine and Threonine Metabolism	serine	1648	0.00390034	0.0261394	1.11527	0.443233	2.51621
Lipid	Fatty Acid, Branched	isopalmitic acid	38294	0.0461272	0.10581	0.624117	0.251433	2.48224
Amino Acid	Methionine, Cysteine, SAM and Taurine Metabolism	methionine	1302	0.0395723	0.0988024	0.992058	0.420067	2.36167
Lipid	Medium Chain Fatty Acid	caproate (6:0)	32489	0.0165407	0.0601772	0.826183	0.3545	2.33056
Amino Acid	Phenylalanine and Tyrosine Metabolism	2-phenylacetamide	37509	0.0205679	0.0689212	0.876533	0.415467	2.10976
Lipid	Fatty Acid, Dicarboxylate	hexadecanedioate	35678	0.0229246	0.0743413	1.37552	0.684367	2.00991
Lipid	Long Chain Fatty Acid	stearate (18:0)	1358	0.0164897	0.0601772	0.860792	1.33503	0.644772
Xenobiotics	Benzoate Metabolism	3,4-dihydroxybenzoate	18292	0.014675	0.0593216	1.38826	2.15873	0.643089
Amino Acid	Tryptophan Metabolism	tryptophan betaine	37097	0.0203488	0.0689212	10.362	17.7924	0.582382
Lipid	Long Chain Fatty Acid	arachidate (20:0)	1118	0.0492613	0.10581	1.01467	1.74377	0.581882
Peptide	Gamma-glutamyl Amino Acid	gamma-glutamylthreonine*	33364	0.0334327	0.0910539	0.959425	1.79227	0.535314
Xenobiotics	Food Component/Plant	syringic acid	37091	0.027291	0.081989	2.65591	5.18907	0.511828
Lipid	Steroid	5alpha-pregnan-3beta,20beta-diol monosulfate (1)	37196	0.00715273	0.0379496	2.06597	4.54703	0.454355
Amino Acid	Methionine, Cysteine, SAM and Taurine Metabolism	cysteine	31453	0.0140431	0.0593216	1.17647	3.15383	0.373028
Xenobiotics	Xanthine Metabolism	7-methylxanthine	34390	0.0274954	0.081989	2.24491	6.56193	0.342111
Lipid	Secondary Bile Acid Metabolism	3-dehydrocholate	43835	0.0229767	0.0743413	9.89777	29.8496	0.331588
Amino Acid	Urea cycle; Arginine and Proline Metabolism	dimethylarginine (SDMA + ADMA)	36808	9.27881e-05	0.00226887	2.34757	7.14703	0.328467
Xenobiotics	Food Component/Plant	maltol	38299	0.0287111	0.0830189	1.63863	5.15223	0.318043
Lipid	Lysolipid	1-stearoylglycerophosphoinositol	19324	0.0122431	0.0556777	2.72757	8.82587	0.309042
Lipid	Lysolipid	1-palmitoylglycerophosphoinositol*	35305	0.0419634	0.102757	2.39874	8.38527	0.286066
Xenobiotics	Food Component/Plant	vanillate	35639	6.85986e-05	0.00218379	1.70732	6.02733	0.283264
Lipid	Secondary Bile Acid Metabolism	12-dehydrocholate	44644	0.00265989	0.0211685	21.2298	80.5503	0.26356
Xenobiotics	Food Component/Plant	nicotianamine	43026	0.00488339	0.0310912	0.370392	1.51297	0.244812
Cofactors and Vitamins	Ascorbate and Aldarate Metabolism	arabonate	37516	0.0394026	0.0988024	2.37303	9.74403	0.243537
Amino Acid	Urea cycle; Arginine and Proline Metabolism	trans-4-hydroxyproline	32306	0.0230612	0.0743413	0.865033	3.89257	0.222227
Peptide	Dipeptide	pyroglutamylglutamine	22194	0.0326274	0.0903174	0.753192	4.0642	0.185323
Amino Acid	Methionine, Cysteine, SAM and Taurine Metabolism	2-hydroxybutyrate (AHB)	21044	0.0266446	0.081989	0.621692	3.40393	0.182639
Xenobiotics	Food Component/Plant	naringenin	44663	0.0195444	0.0676225	1.03136	5.67893	0.181611
Xenobiotics	Food Component/Plant	apigenin	21189	0.0276234	0.081989	9.21863	52.4296	0.175829
Xenobiotics	Food Component/Plant	luteolin	37115	8.84948e-05	0.00226887	2.63937	16.333	0.161597
Amino Acid	Glycine, Serine and Threonine Metabolism	betaine	3141	1.14643e-05	0.000910442	1.62868	10.2185	0.159385
Cofactors and Vitamins	Hemoglobin and Porphyrin Metabolism	biliverdin	2137	0.00209612	0.0172199	1.64019	10.3939	0.157803
Nucleotide	Pyrimidine Metabolism, Thymine containing	5,6-dihydrothymine	1418	0.00343701	0.0250086	0.80625	5.19433	0.155217
Cofactors and Vitamins	Hemoglobin and Porphyrin Metabolism	bilirubin (Z,Z)	43807	0.00386749	0.0261394	1.20758	7.89643	0.152927
Xenobiotics	Food Component/Plant	vitexin	37129	0.0360268	0.0952087	4.47272	45.9573	0.0973234
Lipid	Carnitine Metabolism	carnitine	15500	0.00126862	0.0146854	0.471575	5.17923	0.0910511
Lipid	Inositol Metabolism	myo-inositol	19934	3.76573e-06	0.000480051	1.07448	15.3567	0.0699685
Lipid	Secondary Bile Acid Metabolism	glycocholenate sulfate*	32599	0.00651391	0.0368642	1.35078	20.8368	0.0648264
Xenobiotics	Food Component/Plant	chrysoeriol	40474	3.98887e-05	0.00169355	0.492192	7.77177	0.0633307
Lipid	Primary Bile Acid Metabolism	chenodeoxycholate	1563	0.00176112	0.0166112	7.60928	122.588	0.0620721
Xenobiotics	Food Component/Plant	2,8-quinolinediol	42975	0.00434397	0.028366	0.50515	8.64303	0.0584459
Lipid	Neurotransmitter	acetylcholine	18790	0.0128586	0.0564603	6.60689	127.27	0.0519123
Lipid	Primary Bile Acid Metabolism	cholate	22842	0.00782642	0.0406765	8.41047	196.572	0.0427858
Lipid	Steroid	5alpha-pregnan-3(alpha or beta),20beta-diol disulfate	46172	0.0493927	0.10581	0.426742	11.5856	0.0368339
Amino Acid	Glutamate Metabolism	pyroglutamine*	46225	0.00309421	0.0238788	1.74172	47.9753	0.0363046
Amino Acid	Methionine, Cysteine, SAM and Taurine Metabolism	S-methylcysteine	39592	0.0477887	0.10581	1.13462	33.1975	0.0341778
Amino Acid	Glycine, Serine and Threonine Metabolism	O-acetylhomoserine	31539	0.0196493	0.0676225	1.88413	56.5953	0.0332912
Amino Acid	Creatine Metabolism	creatinine	513	0.0383452	0.0986397	4.73629	190.63	0.0248454
Xenobiotics	Benzoate Metabolism	4-hydroxyhippurate	35527	0.0276871	0.081989	1.39269	104.526	0.0133239
Amino Acid	Creatine Metabolism	creatine	27718	2.52047e-06	0.000480051	13.6667	1761.02	0.00776063
Lipid	Fatty Acid Metabolism(Acyl Carnitine)	decanoylcarnitine	33941	0.0499225	0.105948	0.288575	49.4293	0.00583814
Amino Acid	Leucine, Isoleucine and Valine Metabolism	isobutyrylcarnitine	33441	0.0165346	0.0601772	1.74909	515.453	0.00339331
